# Supplementary material for: A third-generation microsatellite-based linkage map of the honey bee, Apis mellifera, and its comparison with the sequence-based physical map
Source: Genome Biol. 2007 May 21;8(4):R66. doi: 10.1186/gb-2007-8-4-r66 (PMC1896015; doi:10.1186/gb-2007-8-4-r66)
Supplement: Additional data file 2 — An Excel file containing the linkage map of the honey bee AmelMap3 with the following entries: marker name, genotyped queen(s), genetic distances and cumulative coordinates with Haldane and Kosambi functions, accession numbers of the markers, scaffold number (assembly 4.0), orientation of the scaffolds, block of non-ordered scaffolds, scaffold size and coordinate of our upper primers on the scaffolds, sequence of the upper and lower primers, and data used for centromere mapping. The meaning of the columns and lines in the Excel file are given in the file itself. [file gb-2007-8-4-r66-S2.xls]

## Sheet: K01
AmelMap3/Assembly 4.
A: Marker name, MN. Grey: extent of the centromeric region inferred from data columns O to S
B: queen B (b), V (v) or both (d) genotyped: Q
C: genetic distances with Haldane function of distance: H
D: cumulative Haldane: cH
E: Kosambi function of distance: K
F: cumulative Kosambi: cK
G: Accession number: AN
H: scaffold numer: SN (assembly 3.8)
I: scaffold unoriented (UO)
J: block of non ordered scaffolds are boxed: NO
K: Scaffold size: SS
L: location on the scaffold: LS
M: upper primer: P1
N: lower primer: P2
O: centromere mapping: Cape clone (40 individuals). Green: all heterozygote; light: heterozygosity inferred, red: number of homozygote; grey marker homozygote
P, Q, R, S: four one generation capensis families: 10, 23, 64, 11 individuals. Same color code.
column H		agreement map/sequence
column K		scaffold to be reversed but at the right position
column H		order of scaffolds to be inverted
column H		double location of the primers in the sequence
column A		centromeric region defined genetically (half-tetrad analysis of Cape bees).
col. I, J		in spite of non-null distances, should be consider as not oriented or not ordered
column H		unamed scaffolds
column H		discrepancy map/sequence
MN	Q	H	cH	K	cK	AN	SN	UO	NO	SS	LS	P1	P2	CC	O1	O2	O3	O4
LINKAGE GROUP I: 273 markers, length Haldane 600.6, Kosambi 575.9
UNDW07H	d	0.0	0.0	0.0	0.0	AADG05000001	Group1.1			1387028	15495	TCCATACGTACCTCCTGTACCTG	GAGCAGGTGGCATCTGCA
AP102	v	0.0	0.0	0.0	0.0	AJ509374	Group1.1			1387028	60511	GATCATTCGTATTCTCGGGAGAA	CCCATACCGTGCAGCGTC	ho
BI133	v	3.1	0.0	3.0	0.0	BI507907	Group1.1			1387028	180268	CCGATCATGAGAGGCGGT	GCGGATAATCGCGAAGATG
AC127	b	3.0	3.1	2.9	3.0	AJ509675	Group1.1			1387028	273909	CACGGTTATGAACGCACG	CGTTGCCTGTTAATCGACC	14	he	he	3	he
6413	v	1.7	6.1	1.7	5.9	BH816413	Group1.1			1387028	282631	CTCCCTTTAAAACTCGCGCC	CTCCGGGACCGACAAAGG
K0175	d	2.7	7.8	2.7	7.6	AADG05000011	Group1.1			1387028	386851	AAGTCGCAATTACAAACCTCGT	TTTCTGGGTCATGCGAGC				3
AP243	d	3.4	10.5	3.3	10.3	AJ509466	Group1.1			1387028	484596	AATGTCCGCGAGCATCTG	TGTTTACGAGAATTCGACGGG	he		1		4
K0174	b	5.6	13.9	5.4	13.6	AADG05000014	Group1.1			1387028	580346	GTGGATCGGCATCGCTTC	GGGACATTAAGCCAGTCGGATA
K0173	v	4.1	19.5	3.9	19.0	AADG05000018	Group1.1			1387028	682547	CGAGTGTGCCTCGCGATA	CGGATCGAATAAACGCGA		he	he	2	he
AC098	b	2.3	23.6	2.2	22.9	AJ509664	Group1.1			1387028	793473	GAGAACCACTTAACGTAGCG	CATCGTGCGAGATAAGCTC	he
5874	b	4.6	25.9	4.4	25.1	BH815874	Group1.1			1387028	910319	GATCTTCGACTTGTCGATCGAG	GCTCGCACATCGATCGATC
K0172	b	0.0	30.5	0.0	29.5	AADG05000028	Group1.1			1387028	1020546	CTGCATATACAGGACGTTAATTACG	CGCAATGACAATATCCGATG
K0171B	b	3.4	30.5	3.3	29.5	AADG05000028	Group1.1			1387028	1059731	AAGTACATGCATAATTTAATTTCACGAT	GATTCGAACGGAACGTTAAATTC		he	he
AT188	b	0.0	33.9	0.0	32.8	AJ509620	Group1.1			1387028	1214220	CGCATTTAGCCAACGATTAC	GAACTTTACCTCACGAACACGA	12
A079	d	5.7	33.9	5.4	32.8	AJ509277	Group1.1			1387028	1215355	CGAAGGTTGCGGAGTCCTC	GTCGTCGGACCGATGCG	12	0	1		2
K0170	b	2.7	39.6	2.7	38.2	AADG05000041	Group1.1			1387028	1312998	CCAATCGAATCGAGGCTTATC	ACGAACCACTGTAGGCGATC
K01110	b	5.7	42.3	5.4	40.9	AADG05000059	Group1.2			506611	417939	AATGCCACGTTGCCACG	GGGCAAAGTAATCGGAGGC
K0168	d	2.9	48	2.8	46.3	AADG05000055	Group1.2			506611	274617	GGAGTAATAATCTCGCACGAGAG	ATGCAGATTCATATATGCGTTCA
K0167	b	1.4	50.9	1.4	49.1	AADG05000049	Group1.2			506611	186469	ACGACTGAACGAAGTAGAGCG	ACACTTGCGTAGGTCGCG
SV101	d	0.6	52.3	0.6	50.5	BI505054	Group1.2			506611	149242	GCAATACACGCCGGAAGTG	TATGATGCAATTTTTAATCGACTAAATTAG
SV350	b	0.0	52.9	0.0	51.1	BI510448	Group1.2			506611	90342	TTTCTATCGATCGCTTACTTTACACA	CGTGACGAAATTTGCGCGTG
SV219	d	1.3	52.9	1.3	51.1	BI508596	Group1.2			506611	89599	CCCGGTATCGATATTGGTCC	AAGATAAAACGTATCGGACACAGAG
UN371	b	0.0	54.2	0.0	52.4	AADG05007740	Group1.3	UO	NO	86521	76234	GCTGCGGCTCTTGCTCTT	TTCGAGGCGCGTACATTG
UN312B	b	1.3	54.2	1.3	52.4	AADG05006384	Group1.4	UO		154576	43304	GCAACAGCAATATAACGTTAACAAA	CCACCAATACTGACGCCAGT
SV006	b	2.6	55.5	2.5	53.7	BQ103831	Group1.5			227625	17942	GTATTTGAGGCAGTATTCGACTCG	CAAGAAAGATTATCTTTCCAATGCG
K0166	b	2.6	58.1	2.5	56.2	AADG05000074	Group1.5			227625	151613	ATCGCGTCGGTAAGTCGG	GCTCTAAATCGCGTTACGGTC
SV042	b	0.0	60.7	0.0	58.7	BI508973	Group1.6			457821	21079	AAGCGACGAAAGAAAGGAGTAACT	CTAGCAACGGTTAACGCTCG
SV015	b	2.6	60.7	2.5	58.7	BI514039	Group1.6			457821	21820	ACGAACGAGCTTTTCACATGTG	GCTCGCGTACTCACAGCGT
K0165	b	6.3	63.3	6.0	61.2	AADG05000081	Group1.6			457821	77101	CGTTTGGCCGTGTAACAGG	ACGTTACCGTTCTCAAGTGCAG
AT137	d	2.0	69.6	2.0	67.2	AJ509580	Group1.6			457821	144753	GCAATCGCCACATCGCC	GTAAGCCCCGTTCCCTCG	8
BI351	b	0.7	71.6	0.7	69.2	BI516451	Group1.6			457821	182654	TCTCTTACGGCCTACCGCTAC	GTTCTCAAGCTAACGCGTGG
UN083T	b	0.6	72.3	0.6	69.9	AADG05000090	Group1.6			457821	233455	TCAACCGAACGCAAATCG	CATTCCACGTGGTTTCCTTTC
AP024	d	2.9	72.9	2.8	70.5	AJ509312	Group1.6			457821	260707	GGTTAACTGACAGCTCAATCG	GTTGTCCAGCCGAATCAG	9
K0164	b	2.3	75.8	2.2	73.3	AADG05000095	Group1.6			457821	357706	AGGATCGACGGACAGATTCG	TCGCGAAATCTGCATTCG
K0163	d	6.8	78.1	6.4	75.5	AADG05000099	Group1.6			457821	451255	AATAACCGCGCTTCGGTC	CACCAGAAACTCGACGATTCTC
AC191	d	0.7	84.9	0.7	81.9	AJ509701	Group1.7			245056	90512	TTATCGGCCGATGGTAAC	ATATCGTTTCCTATAACACGATTC	he
K0162	d	4.8	85.6	4.6	82.6	AADG05000106	Group1.7			245056	129834	TCCGTCCAGGATAGGATGGA	GCTAGCATTGCGGTAATGCA
BI239	b	4.2	90.4	4.1	87.2	BI512035	Group1.7			245056	167689	CGCGTGAAATGGTAAGCG	GGATCGATCGCGAACAATAG
UN163	b	3.7	94.6	3.6	91.3	AADG05000116	Group1.8			605033	130474	ATCTGACGAAATTCGAACGG	TTGCTCTTCTTATCTCGATCTCTTC
UN012	b	8.1	98.3	7.6	94.9	AADG05000120	Group1.8			605033	180905	CGACCTAACAGTTGCTTCGTG	ATTGTTCCTTGCCACGATACA
UN013	b	1.2	106.4	1.2	102.5	AADG05000140	Group1.8			605033	442326	GCATATCCACCAGAGCCATC	CAACGTTCGATCGCGAGT
AT039	v	0.0	107.6	0.0	103.7	AJ509522	Group1.8			605033	484566	AGGGGAGTAGACGCGTTG	ATCGCGAGAACAGGCAAG	9
K0161	d	7.5	107.6	7.0	103.7	AADG05000143	Group1.8			605033	510603	CGACGAGACATGCATGGC	GTTCTCTACGTGTTCCGTCATG
K0158	d	0.5	115.1	0.5	110.7	AADG05000164	Group1.9			99414	86595	TCTCGTGTTACACCGTCAACG	GTTGCTCCAGCTTCGTTCG
AC005	v	0.5	115.6	0.5	111.2	AJ509634	Group1.9			99414	43514	CCTCCCGTTGATAACGCAAC	AACCACCAGCCTCGTATCGG
UN340H	d	4.4	116.1	4.2	111.7	AADG05006013	Group1.10	UO		86781	16939	TGGCTCGTCAACGATACAGTG	TCCGCGTAATTGAGATCGC
SV245	b	1.1	120.5	1.1	115.9	BI507263	Group1.11	UO		477078	345959	GGCTGCCATTGTCGCACT	TGACACTGTTGTATGCGGTGG
K0159	v	5.2	121.6	4.9	117	AADG05000173	Group1.11			477078	120391	ACATTACACGCCATTCACCATG	ACGCCTGACAAACCGACC
UN300T	b	0.0	126.8	0.0	121.9	AADG05006856	Group1.12	UO		153557	76587	TCCTTCGCGTACAATCGG	TAGCGGAATTCGATAATGGC
LAT2	b	1.5	126.8	1.5	121.9	AADG05000192	Group1.13			131302	97534	CGATCTTCCATCGGATCCTC	TGGTTAGGTTCTACCGTGT
AP106	b	1.5	128.3	1.5	123.4	AJ509378	Group1.13			131302	40961	CAAAAATTGATTTTATGATTAATTG	AATTTTGTATAACAAACCGCC
K0156	b	0.0	129.8	0.0	124.9	AADG05000198	Group1.14	UO		147162	56967	CACGCGTACACCTTCGAAG	CGAGGCTTCTTCGCGATA
AP245	d	1.6	129.8	1.6	124.9	AJ509467	Group1.14			147162	108241	AGGTCCAGCAGCCCTACG	GGACAAATATCTTGGACCGCT	ho
SV288	b	0.8	131.4	0.8	126.5	BI514785	Group1.15	UO		31403	12532	CATTACCGTCACGAAAGGGTC	ATCGTTGTAGATCAGTTGGTACGTT
UN236B	b	2.9	132.2	2.8	127.3	AADG05005808	Group1.16	UO		200921	51679	TGTACGTCCTGATCCGTCGT	TGTGCCCAGTCCAAGTGG
UN285	b	1.9	135.1	1.9	130.1	AADG05006376	Group1.17	UO		133251	46618	TGCAAATCTGAACTAAACGTATCTG	AGATCCCCAATCAAGAATCCC
UN380	b	0.0	137	0.0	132	AADG05000205	Group1.18			511315	33703	TTCCACAAGTGCATTGGAGAG	AGGATCGCTTTCAAGTTTCTTG
SV327	b	1.6	137	1.6	132	BI503369	Group1.18			511315	125548	TTCATGCAAAGTTATCATGGACC	CATGCGCGCACTCATTCT
UN143B	b	0.0	138.6	0.0	133.6	AADG05000217	Group1.18			511315	334673	GCTTGCTTTCCACGTGTCAC	AGACCCGAAACAGCCACAGT
BI172	b	0.0	138.6	0.0	133.6	BI509382	Group1.18			511315	500337	ATGAGATGACTGCGTGCTGAAG	AAACTTATGCAAAATTTCCAATGAG
K0182R	b	1.6	138.6	1.6	133.6	AADG05000235	Group1.19			330318	18284	GCTGTAAATGGATCTGCATCG	AATGAATTGATTCATAAAGTGGCA
UN114	b	1.6	140.2	1.6	135.2	AADG05000228	Group1.19			330318	187332	GAGGCGCTATCATCCAACC	AAGTGGCCATTGACGATCTTC
UN239	b	1.6	141.8	1.6	136.8	AADG05005888	Group1.21	UO		202231	199199	TGCATACGAGACGTGCAGC	GACAATTGTAATCCGTCCATCATT
A009	b	0.0	143.4	0.0	138.4	AJ509238	Group1.20	UO		120819	112123	CGTCGTTTTCCATTATTCTTTC	GACACGCGTGCTCAGAGA	9	0	2	0	3
BI066	b	0.0	143.4	0.0	138.4	BI505454	Group1.22			337231	160511	ACAGGAACGATTGTTCTCTTCG	CGAGAACTCACGATCGATATGG
BI155	b	4.1	143.4	3.9	138.4	BI508617	Group1.22			337231	173318	GTACATTTTCTTCGCGGTC	CTCTCATCCTCGTTTTTTATTCT
K0154T	b	0.0	147.5	0.0	142.3	AADG05000236	Group1.22			337231	283311	AGAAGGTAATGGCGTACAAGCA	AGTGTCACGTGTGCCAAGATTA
AP047	d	0.0	147.5	0.0	142.3	AJ509333	Group1.23	UO		113001	58042	ACAAGGACCGTTCGCGT	AATCACTCTCTTGTCGCGGT	6	0	2	0	3
K0153	b	5.8	147.5	5.5	142.3	AADG05000259	Group1.24			1227200	74868	AGGCACCACGATTCATTCG	CGAGCCTTCTTCCTAATCGC
K0152	b	5.9	153.3	5.5	147.8	AADG05000263	Group1.24			1227200	192165	CTTGCGGATCGTCGAACC	TACGCGCTTGCCATTCTG
AP126	d	4.9	159.2	4.7	153.3	AJ509390	Group1.24			1227200	314867	CCATTCTTCCTCGATAACACG	AGGGCGTCAGGAAGGAAG	4
K01104B	b	2.6	164.1	2.6	158	AADG05000270	Group1.24			1227200	407084	AGGAAATCCGGACAATCAGAA	GCGTGACACGCCAGAAGA
K01101	b	2.7	166.7	2.6	160.6	AADG05000271	Group1.24			1227200	493761	AATACTGGGACGACGGTGC	GCACCGAGTGCAGTACACG
K0184	b	8.6	169.4	8.0	163.2	AADG05000271	Group1.24			1227200	508692	TCGAACATTTCCAACGCG	GATCGTTGCGTCAGCCAG
K0185B	b	3.6	178	3.5	171.2	AADG05000273	Group1.24			1227200	690067	CATAGGCGTCCGATAACTCGT	AATGGTCGTCGACCGAGG
K0149Q	b	2.0	181.6	2.0	174.7	AADG05000277	Group1.24			1227200	793485	GGTGGCGCCATCCTACAG	CGCGAAATTAACACGAGGC
AP016	v	3.7	183.6	3.6	176.7	AJ509307	Group1.24			1227200	1079340	CGGAAGCGTAAATAGAGAAG	AAATGGAAAGTAGATGTGCG	ho	0	1
UN201	b	1.2	187.3	1.2	180.3	AADG05000288	Group1.24			1227200	1209464	TTAAGATACCCGCAAACGTATGT	GCGGGTAGGTCGGTGAATC
K0148B	b	9.4	188.5	8.7	181.5	AADG05000290	Group1.25			441849	32889	GGGTTTGAAACAGGATTATGCTTAC	CGTCAAATACGATCTTCTTATCTGC
K0147	b	0.0	197.9	0.0	190.2	AADG05000290	Group1.25			441849	122034	GGACCCTCCTCGTCCACC	AATATGCGCTCCGACAATTTAG
SV057	b	0.3	197.9	0.3	190.2	BI515086	Group1.25			441849	228987	AAGGAGGTAAGCGTCGCC	GACGTTGCAAACTTTCAGATGG
BI159	v	0.9	198.2	0.9	190.5	BI508778	Group1.25			441849	231520	CGCGATTTCACGAAGAGC	CGTGGTCGGACAACGATC
A034	d	6.0	199.1	5.7	191.4	AJ509250	Group1.25			441849	244386	GCTCGTTTCGCAAAAATCTA	CGACCAACTGGCGATACA	he		1	0
K01113	b	1.9	205.1	1.9	197.1	AADG05000294	Group1.25			441849	282971	ACCTCGCAAGATTCTCACCG	GATCATTCGCGGTCGAGG
K0146	b	2.0	207	1.9	199	AADG05000295	Group1.25			441849	336037	TGATTTCGTTCCTCTCGTTCG	AATTACAGGCAAAGAGCCGAG
K0145	b	0.0	209	0.0	200.9	AADG05000298	Group1.25			441849	438355	TGCCTACGGCGAGTTATGG	CAACACTTTCGTTGCAATCGT
UN093B	b	5.0	209	4.8	200.9	AADG05000309	Group1.26			288955	6722	CATCGACCATCCTCGCAAG	GACATCATGGGATGTGGCAA
UN092	b	5.0	214	4.8	205.7	AADG05000305	Group1.26			288955	236112	CGATATCGCATCGACGAGATC	GCATCGGTATCCTTATCGTGC
UN014B	d	6.9	219	6.5	210.5	AADG05000313	Group1.27			557347	199959	TGGAGATGAACGGATGCG	GGTGATAATGCATCGCGTC
UN016	b	0.0	225.9	0.0	217	AADG05000325	Group1.27			557347	509658	CATTCTCCCTCGATACCTTGG	GACCAGGAAGTATAATGACAACGG
UN403B	b	0.0	225.9	0.0	217	AADG05009547	Group1.28	UO		94868	52339	CTCCATTAATGATGGAACTTTTGAA	TGACTGGTTTTATTTCGAGCTGA
UN024T	b	1.1	225.9	1.1	217	AADG05000331	Group1.29			367688	111446	TTTCATGACAGCAAGTTTGTATTAAA	TTTCTTTCCGTATGCGATACAA
UN025	b	0.0	227	0.0	218.1	AADG05000339	Group1.29			367688	311038	GCATAGACCGGTGGAATGG	CGAGTCGACGTATCTCGATCC
AT026	d	0.0	227	0.0	218.1	AJ509517	Group1.30	UO		3432	1351	CACAGAAGACTAGAACGAAACG	TTTTGGGGGAAACTTTCTC	ho
K0266	b	1.1	227	1.1	218.1	AADG05001025	Group1.31			43756	38288	GACATACGCGCCACACGT	TCGTAAATCGCGGATACAGG
C1084	b	0.0	228.1	0.0	219.2	AADG05001025	Group1.31			43756	9938	ACTAGGGAAAACGGTCCCG	ATCTCGTTGCATGCGTGC
AP049	d	8.7	228.1	8.1	219.2	AJ509334	Group1.31			43756	1412	CCAATAGCGGCGAGTGTG	GGGCTTCGTACGTCCACC	2	0	0	0	0
K0187	b	6.3	236.8	6.0	227.3	AADG05000344	Group1.32			395045	36914	AGCAATCTGCGGAATGGTC	GCGTTCAACATTAACGCGA
K0144	d	2.0	243.1	2.0	233.3	AADG05000346	Group1.32			395045	86449	GATTGGGCAAACGTACTTGC	GCCAGCCGTATTACGTATGC
K01102	b	0.0	245.1	0.0	235.3	AADG05000357	Group1.32			395045	389225	CGCCATTAGTCGCTCCATT	CTTCGCAATCAAGCACACG
UN399	b	0.0	245.1	0.0	235.3	AADG05006438	Group1.33	UO	NO	173206	155661	TCTCGTATTCGAGATTGTTGTCC	TCCAACTGATTGGTTTCGGA
SV241	b	0.0	245.1	0.0	235.3	BI506282	Group1.34	UO		69777	18196	GTGACTGCATGTATCTCGCGT	AATAATAGTCTCGTTCGTTGTTCAATC
BI118	b	0.7	245.1	0.7	235.3	BI507370	Group1.34			69777	42526	AACTGAGCACGTTTACGATTCC	ATGTGAATGACTTCCGCGTG
K0188	b	0.7	245.8	0.7	236	AADG05000364	Group1.35			210704	5021	TTTGAAATACCAATTGCCCAA	GAGCTAATTGGCTGCGCTC
SV084	b	0.0	246.5	0.0	236.7	BI511417	Group1.35			210704	118490	GCACGAGGCGAATCCTGT	TTTGGTTAAGCGGACCGC
AT073	d	0.0	246.5	0.0	236.7	AJ509539	Group1.35			210704	174793	TCAATAAAAAGATAGAAAAATTGAA	GAGAGGTGCCATTTATTGC
K0143	b	0.9	246.5	0.9	236.7	AADG05000367	Group1.37			203102	64763	TTTCGATCGTGATACTTGCG	CTAACAACTTGATTCGTGCTTCTAG
UN146	b	0.0	247.4	0.0	237.6	AADG05000367	Group1.37			203102	89744	GAGGCACGTGGCTGAACG	CGCCACGACGTGCTTATATG
K0189	b	0.0	247.4	0.0	237.6	AADG05000369	Group1.37			203102	197251	AATTGCACGCCGATGGT	TGCCTTACCCATGAAACCTG
UNDW05	b	0.9	247.4	0.9	237.6	AADG05008422	Group1.36	UO		53698	26660	TGCTTTACGTCAGAACGAGTAATC	GCCTAACGAGATCCATCGGT
UN272	b	3.6	248.3	3.5	238.5	AADG05000378	Group1.38			327003	134085	TCGGAACGTTGTTAGCATATACG	TGATTCTGCAAATTGACAATTTGT
UN279B	b	1.8	251.9	1.7	242	AADG05000373	Group1.38			327003	274078	AAGGCCAATTATATAAAGTCGTTCA	GAATACGCTATGTCCGAGAACTG
AP006	d	0.0	253.7	0.0	243.7	AADG05000371	Group1.38			327003	317702	AGGCACAATGCATAAGTTTTC	CAAATTACATGTTAAGCACATAAGA	ho		0	1
UN358	b	1.5	253.7	1.4	243.7	AADG05006775	Group1.39	UO		88657	67449	CACAGGTGAAAGTACCGAGTGC	GTCGTGACGCATGATGGC
K0190	b	1.5	255.2	1.4	245.1	AADG05000389	Group1.40			361830	14680	ACGAATCGAGCCTCGACC	ATGCAAGTTTCAAAGGCACG
BI176	d	3.9	256.7	3.8	246.5	BI509440	Group1.40			361830	275801	ACCGACCATCCATCCGAC	TCTCGTGTCGCAGCAAATC
SV074	d	1.7	260.6	1.6	250.3	BI513600	Group1.40			361830	348327	TCTGGAACACACTCGGGACAC	TTCACGCGTCCGTTTTCC
A030	v	8.6	262.3	8.0	251.9	AJ509246	Group1.41			319527	120182	TCTCCGGCTTTCGTTCCA	AGTGCCGTGTCGAGTCGG	1	0	0	0
K0140	b	5.8	270.9	5.5	259.9	AADG05000411	Group1.41			319527	288933	TCCACGAATTCCGAGTCATG	TCGTAGATAACGTCTCCGCTAGG
K0138	b	0.0	276.7	0.0	265.4	AADG05000428	Group1.42			350831	71753	TACGGAACTTTGTCGTGGAAG	AATCCAACATCGAGCAGGTTC	1
BI024	b	1.6	276.7	1.6	265.4	BI503535	Group1.42			350831	157457	AAGATGGCGTGACTCTGATATAGAAG	TACGTAGACGTTGCCACTTTCC	1
K0191	b	0.0	278.3	0.0	267	AADG05000415	Group1.42			350831	342069	TACAGCAATTATGAAGATTGCATTT	TTATATCATTGACTACGTCAACCGA
UN252H	b	0.0	278.3	0.0	267	AADG05005954	Group1.43	UO	NO	179313	154099	ATTATGGGTACTAAATAGTAAGTCATTCA	CACCATTGATTATCAAATAGTCGAT
UN396	b	1.6	278.3	1.6	267	AADG05007779	Group1.44	UO		87869	39092	GAGACGAGCTGTCACATGGAA	GCTTGGATTCCCTTCCGAT
UN284	b	0.0	279.9	0.0	268.6	AADG05006046	Group1.45	UO	NO	157349	127788	TGATAATGCGCTTCTCTATCTCG	GTCGGACCGGTAACACGTT
UN348	b	0.0	279.9	0.0	268.6	AADG05006031	Group1.46	UO		88578	7560	GCAATGAACTTCGCGAATGA	AATGAACGACAATGTGGTCACC
UN369	b	0.0	279.9	0.0	268.6	AADG05006798	Group1.47	UO		90110	70276	CGTTCGTACCAGGATCTACGTT	GCTGGATCAGTTGGTGCG
SV067	b	1.6	279.9	1.6	268.6	BI512476	Group1.48	UO		85644	18423	ACCTGCCAGTGAATGTGCAC	ATCGACGAATGCTGATGGC	0
SV126	b	0.0	281.5	0.0	270.2	BI507992	Group1.48			85644	68902	CGAACACATGACACATACGCG	GAATCAAGTGCGATCATGTCG	he
SV148	b	0.0	281.5	0.0	270.2	BI506514	Group1.48			85644	69258	GGATCCGTATCGTCGGTATGG	TCGCATCTTCGATCAATCGAG	ho
UN384T	b	1.6	281.5	1.6	270.2	AADG05006583	Group1.49	UO		74549	25691	CTCAGAAATTAATAAATACTCGAAATTCA	TGACAATGATATATTGAACGAGAATGT
H031	d	1.1	283.1	1.1	271.8	AF140070	Group1.50			78016	14793	GAAGGATCGCAGAATAACTAG	GCATCATGTAAACTGGGAGAG	0
UN120N	b	2.3	284.2	2.2	272.9	AADG05000438	Group1.50			78016	41849	ACCGGTCACTCGTTTGCTC	GCGGCTACGAGAAGCTTGA	he
UN120B	b	3.5	286.5	3.4	275.1	AADG05000439	Group1.51	UO		48622	10236	TCAAGGAAACGACATCTCGG	CGCGACTGCTCGCAATAA	he
UN310	b	1.3	290	1.3	278.5	AADG05007025	Group1.52	UO		121317	5309	TTATCCCCGACGCATGTATTC	GCATTCTTGCACCGTCTCG
UN233	b	7.1	291.3	6.7	279.8	AADG05005731	Group1.53			346842	12579	ATCGGAAGGAAAGAGTTATGAATCA	ATCGTCTGGACCGAGGCA
UN232B	b	0.0	298.4	0.0	286.5	AADG05005719	Group1.53			346842	319274	TACGTATGGATTACTTTATCGAAAATCT	TATCCCAAAAGATGATGCATGA
K0192	b	7.3	298.4	6.8	286.5	AADG05000441	Group1.54			689614	26369	AAGAAAATAAAATGAACGACTGAGAAT	ATAAGTGGAAGATTGTGCGATTCT
AP207	d	0.0	305.7	0.0	293.3	AJ509441	Group1.54			689614	114013	GCTGCGGCCAACGCTAAC	GACACGGCTCGCGACCA	0
AT167	v	4.2	305.7	4.0	293.3	AJ509604	Group1.54			689614	294615	ACGGCTCACCTGTCAAATAC	CAAAAGTGTCTCCAAATGTGTC
K0193	b	3.1	309.9	3.0	297.3	AADG05000445	Group1.54			689614	336305	CGAGTTTCGAGCGCCATT	GACAGTCGATCACCGGTCG
K0137T	b	2.0	313	2.0	300.3	AADG05000447	Group1.54			689614	387611	GTAATTTCCTGGGTATTGTCGG	CCTTCCTCGTCCAACGCT	0				he
K0136	b	3.5	315	3.4	302.3	AADG05000447	Group1.54			689614	402431	TTCAGCATAGTCGTCTCCGG	GAGAACACCGTGAACGCG	0			he	he
UN123	b	6.0	318.5	5.7	305.7	AADG05000451	Group1.54			689614	663320	GTACGAGAAGCATTAGCATTGATG	AACGATATGAAACAGACCTTGGAC	3	he	he		he
BI037	d	1.0	324.5	1.0	311.4	BI504126	Group1.55			618110	155683	TTCAGAGTTTATTCTTTCCCCATC	AATTGATTCGATTTGGACGAAG	4
SV190	b	2.0	325.5	1.9	312.4	BI510113	Group1.55			618110	203120	CAACATCTCCTGGAAACCGC	CTCTATTCGCGGTCGATGACT	4
5373	d	1.2	327.5	1.2	314.3	BH815373	Group1.55			618110	269642	AGGACTCGAAGTTACATCATCGTC	AGCTGTTCGTGAATAAAATTTGAAA
K0134B	b	1.2	328.7	1.2	315.5	AADG05000461	Group1.55			618110	388479	ACGATCACGCGAACGAGG	GGTATCGATTTCCACACGTGG	4	he	he	he	he
K0133	b	2.4	329.9	2.3	316.7	AADG05000463	Group1.55			618110	489052	TTGCGAAGAAACGTTCGATG	TGTCAGCGGAATGGATTCG	4
K0132	b	1.2	332.3	1.2	319	AADG05000464	Group1.55			618110	575524	TGTCTGTCGGCCGTTAACG	CAATTCCTCCGGACCGTG	he
K0194	b	1.2	333.5	1.2	320.2	AADG05000469	Group1.56			232100	84268	AAGGAGATACACGTTGAACGGA	CTTCGACCTGGGAGGACG
UN202B	b	2.4	334.7	2.3	321.4	AADG05000467	Group1.56			232100	190651	CTCGTCTTGATTCCCTTATTGC	AACAACATTAGAGCAACGAGGC	he
UN068	b	2.4	337.1	2.3	323.7	AADG05000472	Group1.57			696721	42376	CGTTCATTCGTGAACGAATTG	GCAACGAGCTTCCATCCG	5
K01105B	b	4.9	339.5	4.7	326	AADG05000472	Group1.57			696721	94589	GCATTAGGTAACTGGAACTGCCT	GGAATTGTTCATCATCGTGGAT
K01103	b	3.6	344.4	3.5	330.7	AADG05000472	Group1.57			696721	140297	AGGAACTCGCTTTGACCGAG	ATTTTACGAAACTATCACCGCCT
K01106	b	2.4	348	2.3	334.2	AADG05000475	Group1.57			696721	191150	ACCGGTGGTGGGTTATCG	CTATGCGCTTATGTACACGCG
UN067	b	2.4	350.4	2.3	336.5	AADG05000475	Group1.57			696721	246921	AACGGTGCATCGATTCACA	AATCGTGATTGCACACATTCC
UN165B	b	0.0	352.8	0.0	338.8	AADG05000478	Group1.57			696721	450022	TGCCACGAAATGAAACGC	CGATTCGCTCGTTCGAGTT	he
UN154	b	0.0	352.8	0.0	338.8	AADG05000483	Group1.57			696721	616109	CGATTTGCGCGAAGATAATC	TACCTGGATGCGACGCAG
BI287	d	1.1	352.8	1.1	338.8	BI514274	Group1.58	UO		68969	12668	ATGTGCGGTGTCAATCGG	TGACAAAGAAATAGATAATTCTTGATAGC	he
K0131	b	1.1	353.9	1.1	339.9	AADG05000487	Group1.59			699877	6184	ATGACAAACCTACTATTCCCACG	GGTTACGGATGTTAGATCCTAGG
AG25B	b	0.0	355	0.0	341	AJ509729	Group1.59			699877	166208	GTCGGACGGTGTTCGGTC	AGAACAGGCGGAACGTGC
A060	d	7.5	355	7.0	341	AJ509265	Group1.59			699877	166476	AACGTTCCGTCCAGGTGG	CTCCCCGTGGTCTCTTCG		0	0	0	0
AT110	b	0.0	362.5	0.0	348	AJ509558	Group1.59			699877	246536	CGATTATTATTTTCGCGC	GGAATGACTTACGAGCCTTA
AG005A	d	2.5	362.5	2.4	348	AJ509722	Group1.59			699877	263255	TGTTCCGGCAAGCTGAAG	GTGCTCCGCAACAACGTG	4
K0130	v	3.6	365	3.5	350.4	AADG05000491	Group1.59			699877	337936	TTGGACCACCCAAGTCGC	TCCAGCAATCTCCACCCTG
AP271	b	4.0	368.6	3.8	353.9	AJ509483	Group1.59			699877	553929	CATGATGCGAGTCTCCTGGC	GCATTAATTGCGCTGCGTC	4
K0128	b	1.0	372.6	1.0	357.7	AADG05000500	Group1.59			699877	682003	TCGCAACAGAGTGCTGATAATTC	CGACAGCGCATTAATGGC
UN144Q	b	1.0	373.6	1.0	358.7	AADG05000512	Group1.60	UO		316521	145316	ACAAATTCGATCGCTAGATGCA	TTGGCCAATTGCGTACAGATA
AP170	d	1.2	374.6	1.2	359.7	AJ509418	Group1.61			220214	75261	AATCCGTGGAACCGCTCG	AAATTTCATCGTCATCGCGC	5
K0127	b	1.2	375.8	1.2	360.9	AADG05000524	Group1.61			220214	211603	TTGCGATTGTAGCCTGCG	TTGTAAAGGTCACGTCCAGTAGTG
K0126	b	0.0	377	0.0	362.1	AADG05000525	Group1.62			496333	58468	GAATTGAAAGAAGAATGGACCG	TGGTCGTGAATCACTAATTGCA
K0125	b	9.5	377	8.7	362.1	AADG05000525	Group1.62			496333	168060	CGTTCGGGAACAGGAGATC	TCCATTCCATTTCGACGC
K0195	b	1.2	386.5	1.2	370.8	AADG05000525	Group1.62			496333	269791	CATCGATACACGCGCGTC	CCTGTGTTACGCATCGCG
SV063	b	0.0	387.7	0.0	372	BI510792	Group1.62			496333	349428	ATGTAATTCGTGTGCACGCC	GAGGATCGAGGCAGAGAAGC
BI059	b	1.2	387.7	1.2	372	BI505123	Group1.62			496333	384328	TCACCTTTCTGTTCGTCGTCC	AGATGCGATCTCGCGTGAC
K0124	b	0.0	388.9	0.0	373.2	AADG05000531	Group1.62			496333	473117	CACACTGGCCCACTCGTTAC	CAAGTTCAACAAGGAAGCGC
BE006	b	0.0	388.9	0.0	373.2	BE844407	Group1.63			309307	20451	GAATTTATTTTATATTAGGAAAATGTACAAC	ATTTTGCATTTAATCGACGC
SV216	b	0.0	388.9	0.0	373.2	BI508223	Group1.63			309307	54613	CAGCCGTGATAACGCTCG	AACATTCGCGTTTAACGTTGA
SV137	b	0.0	388.9	0.0	373.2	BI509105	Group1.63			309307	62873	AATAAGCGAGTGGAAGCGTG	GCCCTCGTACTCGGATGG
SV144	b	0.0	388.9	0.0	373.2	BI504758	Group1.63			309307	64264	TTTCACGGTGCTTCGTGG	CTGTGATCCATCTCATATTCGTTATG
BI210	b	0.0	388.9	0.0	373.2	BI510787	Group1.63			309307	67357	ACGTGGCATAATCGTGGTTC	CCCTGTGCAACGACGATC
SV076	b	1.2	388.9	1.2	373.2	BI513936	Group1.63			309307	93947	CCAGTCTCTAGGCAGCCTCC	TGTGTAACGTGTATGCGTGTCTG
UN219	b	5.2	390.1	4.9	374.4	AADG05000538	Group1.63			309307	158371	TCGAAGAGATCGAGTCGGCT	AGTCCCTCGGAACCCACC
UN199	b	1.2	395.3	1.2	379.3	AADG05000544	Group1.64			744858	122486	CGCTTCAACGATGCTCGA	AGGACAGCGATGAACCGC
AP050	d	6.9	396.5	6.5	380.5	AJ509335	Group1.64			744858	167593	CGTTTCACCACACACCGA	TCCGCTTCTATCTCCCGA				0
H003	d	0.0	403.4	0.0	387	AF140067	Group1.64			744858	312131	CGATCTCCGCCGTTTTATATC	GCGCGGGTATCGTCGATAGTG	ho
BI104	b	0.0	403.4	0.0	387	BI507013	Group1.64			744858	317832	AACGCGATCGCGATTTACC	TTCGCTCTCTCATTCGCTCC
AT130	b	0.0	403.4	0.0	387	AJ509573	Group1.64			744858	327749	TCAGATTGTTCATTCGAGAGTC	CAGTATCGACGTAGTCAGTAAGC	ho
BI015	b	5.5	403.4	5.2	387	BI503320	Group1.64			744858	359992	TGGTGCGTTTGCATCGAC	TGACCAACGTACCCTCTCCTG
K0123	b	5.5	408.9	5.2	392.2	AADG05000555	Group1.64			744858	510840	ACGCGTATCCTTGCCACG	TTCATTCGTTTAATGCATCCG
SV119	d	0.0	414.4	0.0	397.4	BI511891	Group1.64			744858	635598	GAAAGATAGTCGATGCAGGCCT	CCGTACCAAGTACGGCTAGAGC
SV016	b	0.0	414.4	0.0	397.4	BI514354	Group1.64			744858	637947	GCAAGCCGAAGCGAATGT	TTTCTCGACTCATTCGCATCTC
BI304	b	0.0	414.4	0.0	397.4	BI514763	Group1.64			744858	638815	TCGCTTATCGAGACCTCGTTG	CACACTCCCATACATACACTCGAGTAC
BI231	b	2.9	414.4	2.8	397.4	BI511799	Group1.64			744858	645658	GTGGCGTTAGTCGAACTGCC	CCAGCAATGGAATCGTGCC
UN203R	d	1.2	417.3	1.2	400.2	AADG05000565	Group1.65	UO		167081	105034	AATAACCGCGAATTGATAGCTG	TCGTCGATCTACCGTGACTTACA
K0121	b	7.6	418.5	7.1	401.4	AADG05000570	Group1.66			1940116	51658	TTAGCTCGGCTACGGTCGAT	AATGCGGTTAAGGCTTCTTCC
BI213	b	1.2	426.1	1.2	408.5	BI510905	Group1.66			1940116	204054	CTACACGCACGCACGCAC	CCGCCACAATCGCTGATC
AT149	d	2.1	427.3	2.0	409.7	AJ509590	Group1.66			1940116	242093	GGTCTTGGATGGGAGTAAAC	CGTCTTTATGCTTTTATCGG	ho
K0122	b	1.0	429.4	1.0	411.7	AADG05000579	Group1.66			1940116	321958	GGACGACACAAGCGTATTCC	AGATTGTCGAGAAGAATCATCGAT
K1105	b	8.4	430.4	7.8	412.7	AADG05000582	Group1.66			1940116	426078	TTTCACGATCAATATTTGCGAA	AGCACGTCGAACGAATAGTTG
K01107	b	2.5	438.8	2.4	420.5	AADG05000583	Group1.66			1940116	657250	CAACCGAACTTCGCGGAT	CTACGCGGCTCACCACCT
BI354	v	6.0	441.3	5.7	422.9	BI516551	Group1.66			1940116	802191	CTGGTATCTTCCCGTACTTCTGC	AGCGTGTACGTGTTTGTAACGTG
K0118	d	2.2	447.3	2.2	428.6	AADG05000590	Group1.66			1940116	941407	CGAACCCTTATTGCGCTTC	TGTATCGGTCGAGCTCGC
K0117	v	4.5	449.5	4.3	430.8	AADG05000592	Group1.66			1940116	1093043	AGCGTTAAATCTCGCTGGAAC	AACGGTGCGATTCGTGTG
BI216	b	0.0	454	0.0	435.1	BI511022	Group1.66			1940116	1146740	TATCGTGATGGCGGATGC	TCCAATGATTATTTGGGCTCTC
AT119	b	0.0	454	0.0	435.1	AJ509562	Group1.66			1940116	1170902	CGACGGCAGTTAATCCCTG	GATACTCCGTCCCTCGATGC
5329	b	0.0	454	0.0	435.1	BH815329	Group1.66			1940116	1223323	GTTTATAATCTCGCGCGCTG	GATCGCGCAAAATTGTTGC
AP171	d	0.5	454	0.5	435.1	AJ509419	Group1.66			1940116	1246202	GATCAGCTCTTTTTCTCTCTCTC	GCCTCGTTTATCCGACAT	4
AP002	d	0.5	454.5	0.5	435.6	AJ509294	Group1.66			1940116	1286560	TCGAAGGAAACCGGGTGA	AACCCCATAAAGGCCGCT	ho
AP010	d	1.6	455	1.6	436.1	AJ509301	Group1.66			1940116	1295995	GATCCCCCCTCGCTCTCT	CTCCTCTTGGAACAATTTCGG	he
AP226	d	9.4	456.6	8.6	437.7	AJ509455	Group1.66			1940116	1338514	AACGGTGTTCGCGAAACG	AGCCAACTCGTGCGGTCA	he	0	0	1	1
K0115	d	0.5	466	0.5	446.3	AADG05000605	Group1.66			1940116	1708602	GGAACTGGGTTACGATATCGC	TTGCCTTCATAATTGGGAACAG
K0114	d	1.6	466.5	1.6	446.8	AADG05000607	Group1.66			1940116	1749005	ACCACCGGAGTCTCACGTG	ATGAGTTGTCGATTTCGTGTACG
AC193	d	0.0	468.1	0.0	448.4	AJ509702	Group1.66			1940116	1787696	CCGTATGTATCCGTTCAATC	GATCGCCGCTATTATTTACTA		Ac194
AC194	b	4.5	468.1	4.3	448.4	AJ509703	Group1.66			1940116	1802915	ATCCGCTTCGTGCCGC	GAACTCGTAGCGGCGATTTC	he	Ac193
AP056	d	1.6	472.6	1.6	452.7	AJ509341	Group1.66			1940116	1871376	ATTCACTATGCGACTCGTCC	TTAAGATTGATGGCGAAGTTC	he
K0197B	b	0.0	474.2	0.0	454.3	AADG05000618	Group1.67	UO		165987	18921	CGCGGACAGATGGAGCTT	TCCTTCGATTCGCGCTTC
K0197T	b	0.0	474.2	0.0	454.3	AADG05000615	Group1.67			165987	36485	CGGTAACCCAATCGGAGG	TCCCGAAAACGAGATCCG
AT175	b	0.0	474.2	0.0	454.3	AJ509610	Group1.67			165987	73070	GTATTTTCACGAGGCGAGCA	CGAGCGTGTTCCAACGATC
A077	d	5.9	474.2	5.6	454.3	AJ509275	Group1.67			165987	100219	GCAAATCACCCCATCACA	TCTCTCCTTTCAATCCTCCTC	he	0	0	1	1
6241	b	3.4	480.1	3.3	459.9	BH816241	Group1.68			206252	81791	GTGGAATGTGACCAGCGACTG	TTCAAAGTGGCACGCGATATC
UN328	b	0.0	483.5	0.0	463.2	AADG05000631	Group1.68			206252	205833	TTGACGGTTCTCGCTCGG	AACACCGCCAGATTTCGC
						AADG05007552	Group1.69	UO		111322	10947
K0113	b	2.3	483.5	2.2	463.2	AADG05007552	Group1.69			111322	18373	CATTCCCGTGGAATTGCAC	CCGGTTGTATACGGTTTCCG
AP080	d	0.0	485.8	0.0	465.4	AJ509355	Group1.70	UO		120428	82603	ACACACGCTGCGTTTCGT	ACGCCAACGTATCGACGA	13			1	0
SV235	b	1.2	485.8	1.2	465.4	BI503637	Group1.70			120428	83385	TTCCAATTACAACAACGCCAC	AAGACGAAGTTTGTTATCGAAAGTATAT
SV323	b	0.0	487	0.0	466.6	BE844294	Group1.71			631787	16944	AACGCGAATTCGAGTATTGC	ATTCTCGATCGTGCGTGC
LAT1	b	0.0	487	0.0	466.6	AADG05000637	Group1.71			631787	17585	TTATCGAATTTCGATCGACGAC	CATTCCACCTATGAACGTGGAT
BI319	b	2.9	487	2.8	466.6	BI515197	Group1.71			631787	50315	GAGTCCACGTTGTCCACGG	GAAATTCAAGCATTGGCCG
K0112	v	3.0	489.9	2.9	469.4	AADG05000638	Group1.71			631787	162241	CTGGAAGAATGCGCGTTG	CGGTATACCTCTATTTACAGAATCACTC
K0111	v	4.7	492.9	4.5	472.3	AADG05000638	Group1.71			631787	281086	TCGGATAACGTACGGTGTCG	ATGGCAAACGCGTTGACC
AC119	b	4.3	497.6	4.2	476.8	AJ509672	Group1.71			631787	400902	GTCAAGTTTACTCGGCAAATACC	ACGCACGGATGGAAATTAGAG	he
6199	v	0.0	501.9	0.0	481	BH816199	Group1.71			631787	606297	ATCTGCCTTGGCGGTGAG	TTCACCGAGTCCCAAGCG
BI041	v	2.0	501.9	1.9	481	BI504263	Group1.72			378877	68761	GAGCGGTGAACGGGATTG	CGATATTAATCTCCGCGTTGC
5708	b	3.6	503.9	3.5	482.9	BH815708	Group1.72			378877	83506	AATCGATTTCCAATCTCGTCG	AATTTCATCCGCGCTTGTC
K0110	b	2.4	507.5	2.3	486.4	AADG05000651	Group1.72			378877	197684	ATAATCGGAGATAGAGAGGCGAG	ATCGCAAGGATTGGACGG
AP099	d	3.9	509.9	3.7	488.7	AJ509371	Group1.72			378877	247188	AGCTTCTTGGACTCGGTCGA	TCGCCGAGAGATTCTACTGGA	he	0	0	1	0
UN297	b	0.0	513.8	0.0	492.4	AADG05006470	Group1.73	UO		118303	14013	CTCACACACATGCGTGCG	AATTCATTTGCCGTATCTCTTAAATAG
SV091	b	5.3	513.8	5.0	492.4	BI513066	Group1.74			366521	4904	GTTCGAGACGGATCTGCGT	GCACGCGATCCTGTTCAC
AP141	d	5.6	519.1	5.4	497.4	AJ509398	Group1.74			366521	176029	AGCGTAGAACCGGAACGC	TCCAAATGACCTCGAGCG
BI364	d	3.9	524.7	3.7	502.8	BI516805	Group1.74			366521	286595	CTTAGATAATTCGACTTATCGGTGTTC	CGTGATAAAACCGCGAGGAG
AT142	b	2.2	528.6	2.2	506.5	AJ509584	Group1.75			376013	209702	TGCTTTATCAGTTCGGGGAG	GTAATGCCTCGTCCCAAAAC
K0198	b	3.4	530.8	3.3	508.7	AADG05000664	Group1.75			376013	271686	GTTTCTGCAACGCGGATG	CTCGATTTCGACGAGGCTC
K0108	b	2.2	534.2	2.2	512	AADG05000663	Group1.75			376013	337170	CGAAATTAGTCGAACTTGCTCC	ACGAGCGATGTTTCATCCAG
UN344B	b	1.0	536.4	1.0	514.2	AADG05006252	Group1.76	UO		90710	47239	CTCGTACGCCGATCCGAT	CGAATGAATTGGAAATTCGTGA
SV114	v	2.5	537.4	2.4	515.2	BI508417	Group1.77	UO		40853	9063	ATATCGCATATCAGATGCGGA	ATATCAACAAATGAATGAGATCATGTC
AT154	b	2.3	539.9	2.3	517.6	AJ509593	Group1.78			463028	36830	GACAAATGCCCAACGGTAGC	CGGCGAGTCTTAATTGATTGC
AV036A	b	1.6	542.2	1.5	519.9	AJ509740	Group1.78			463028	165496	GATCCAGCTTATCCCGATCTCTTT	CGTAGCACGCATCCGTGC	15
5590	v	2.0	543.8	2.0	521.4	BH815590	Group1.78			463028	212558	TGGATCGCTCCCTAACTGGTG	GTCGATCTTTCCAGAGGCCG
SV093	b	0.0	545.8	0.0	523.4	BI503704	Group1.78			463028	297009	TGATATTGGCGGATGGATCG	CGACAATCGCTGTAGCGTGTA
AP198	d	4.6	545.8	4.5	523.4	AJ509437	Group1.78			463028	337261	CGAATCCGATGCAATTTG	CACGCGAAACACAATCGT	he
K0106	b	1.5	550.4	1.5	527.9	AADG05000706	Group1.79			350034	117037	CGATCGTAATAAAACGCTCGAC	CCACCTCGCACTCCTACCTAG
						AADG05000707	Group1.79			350034	126861
BI326	b	2.9	551.9	2.8	529.4	BI515418	Group1.79			350034	253860	TCGAACATGTCCTCGTCCG	GCGGTCGGTAATTGACGC
K0105	v	1.2	554.8	1.2	532.2	AADG05000718	Group1.79			350034	344446	CGACGGAAGATTTGCTCCA	TCTTGTCCATCGAATGGAAGG
K0141	b	0.0	556	0.0	533.4	AADG05000721	Group1.80	UO		72227	45607	TCCGAATTGCGCAAATTG	ACAGCGATGCGAGGTCAC
6879	d	3.5	556	3.4	533.4	BH816879	Group1.81			343035	17607	TCAACTCGCCTCCGGCTC	AAGCATCGATCGCTCGTTACC
K0199	b	2.6	559.5	2.6	536.8	AADG05000727	Group1.81			343035	80141	TCAGATCGAGCCGAGTTGG	GAGGGCAACGTGCATCG
A043	d	3.3	562.1	3.2	539.4	AJ509256	Group1.81			343035	138554	CACCGAAACAAGATGCAAG	CCGCTCATTAAGATATCCG	he	0	0	2	2
A056	d	2.5	565.4	2.4	542.6	AJ509262	Group1.81			343035	199348	CCCCAGATGTCGCCATTC	TCATTTCTTCGCGAAACCG	he	0	0	2	2
5363	d	6.5	567.9	6.1	545	BH815363	Group1.82			984451	15811	GGCGCGAAGAATAACATCG	TCGAGCCGCGTAAATAAGG
K0104	b	4.8	574.4	4.6	551.1	AADG05000739	Group1.82			984451	128901	TCCGCTCGAGGATCGATC	CGTTCCGTGGATCCAATTC
SV055	b	0.0	579.2	0.0	555.7	BI513341	Group1.82			984451	253689	TTCGTCGCTCGAAATCGC	TATTCTGCACGCGCTCCC
SV299	b	0.0	579.2	0.0	555.7	BI504555	Group1.82			984451	262479	CGCAAACTCGAGGAGCAA	GCACGCGCCTGATACATT
SV129	d	1.1	579.2	1.1	555.7	BI513425	Group1.82			984451	293277	AGTCTGAACTCAATAGTGGAACGAG	CGTAAGAGGCATGCGCAC
A040	d	2.5	580.3	2.4	556.8	AJ509253	Group1.82			984451	339357	GAAGTCGATTTTAATCAAC	ATCGTATCATTTCGTAGTAG	he
5982	b	0.0	582.8	0.0	559.2	BH815982	Group1.82			984451	422884	CGATACCTTCCACTCAACTGTCAATC	TGACCGTGTTCAGAATCGCG
AP055	d	4.2	582.8	4.0	559.2	AJ509340	Group1.82			984451	451097	GATCACTTCGTTTCAACCGT	CATTCGGTATGGTACGACCT	18
AP001	d	5.3	587	5.0	563.2	AJ509293	Group1.82			984451	633255	ACACGCGAACAATACAACA	ACTAATCGGCACGATGAAG	he	0	0	4	2
AP124	d	0.0	592.3	0.0	568.2	AJ509389	Group1.82			984451	758964	GATCTCTAAATCTTATTGTGGTCG	AATTACGAGTTGAACGACACG	15
AC146	b	8.3	592.3	7.7	568.2	AJ509684	Group1.82			984451	773806	CAATTCACGACTCGATGTTACG	GCAACACTTCGTCTATCGGC	he
K0101	b	0.0	600.6	0.0	575.9	AADG05000764	Group1.82			984451	970279	TCAGGAGCGTACCACGTCG	AATGTCGAAACGCTGATTCG	15	he	he	he
K01115	b	0.0	600.6	0.0	575.9	AADG05005948	Group1.83	UO		131702	110335	TCGAGCCAAATGAGCCATT	ATCGTGATATCGGTGTCGTGA
UN283	b	---	600.6		575.9	AADG05005948	Group1.83			131702	121711	CGATTATGAATTTTTAATTTGGCAA	AGGCATTTATTGGCATGTTCAA
LINKAGE GROUP II: 143 markers, length Haldane 385.6, Kosambi 321.9
UN389	b	2.6	0.0	2.6	0.0	AADG05007361	Group2.1	UO		89130	36927	CGGTAAGCTTCTAGCGCTGA	GCCGTTCAGCGTCAAGTTAC
UN349	b	5.4	2.6	5.1	2.6	AADG05006751	Group2.2	UO		96072	13109	TGTTGTCCGGGAATAACAGG	CTGCTCTCGTAATTTCAGACACC
UNDW06	v	0.0	8	0.0	7.7	AADG05008075	Group2.3	UO	NO	29132	15962	TCGCTATGAAAAGATTAATGATGCT	TCTGCGTTAAAGCGTTACATTACA
UNDW18Q	b	0.0	8	0.0	7.7	AADG05008015	Group2.4	UO	NO	27067	8506	AAGTGTTAAAATATCAAATTATTCGTGAT	TCTCTTGCTTTATGATCTTATGACGA
K0262B	b	1.1	8	1.1	7.7	AADG05001158	Group2.5			135306	12967	GCGTTAATAAGGACTTGATGACG	CGCTCGACTTGTGAGCGA
SV286	b	0.0	9.1	0.0	8.8	BI513448	Group2.5			135306	96203	AAGAGGCTCAACAACATCAACATC	TGCTCGCTAAATTGCGAGTG	0
UNTEL	b	0.0	9.1	0.0	8.8	AADG05011484	Un.2654	UO		2599	65	TGTACGATCATGTATAATTCAATTTTCAT	AAGGTGATGGTATAAACAAAAATATTTATT
BI353	d	0.0	9.1	0.0	8.8	BI516530	Group2.6			285755	83535	ATTATTTATGCGTAATATATACATACATACAT	TAATTTCTCGCACCCTCG	ho
UN124	b	3.4	9.1	3.3	8.8	AADG05001138	Group2.6			285755	88664	CATGGTAGCTTGCCACCGT	CGCACGTCTAGCCTCATTG	0
K0261	b	0.0	12.5	0.0	12.1	AADG05001148	Group2.6			285755	269293	CCTGCTTTCTGCCCAAGC	GCGGAGGTGGTTGAAACG
UN267	b	0.8	12.5	0.8	12.1	AADG05006025	Group2.7	UO		137572	14655	ATCAAATATCAATTTTAGCCAACGT	CTCTCTCGAAATCCCAGACGT
K0230B	b	2.5	13.3	2.5	12.9	AADG05001152	Group2.8	UO		112289	60572	CCCGTTTATGGCCGTATCTG	CCGATTCGAAGAGTCGAGAGA	ho
K0229	b	1.7	15.8	1.6	15.4	AADG05001126	Group2.9			358717	109358	CCTCGTCCGGCGAATTC	TTCAACCCATCTTTCTCCGTT
AT106	d	1.1	17.5	1.1	17	AJ509554	Group2.9			358717	235292	GTATGCGGTCAAACGAAGGC	CCTCGTTCTCCTCGCACTTG	ho
AT054	d	0.0	18.6	0.0	18.1	AJ509526	Group2.9			358717	352006	ATCGTTGGACGTGGATACATGG	CCGTTGCTGCACGCACG
UN304	b	0.8	18.6	0.8	18.1	AADG05007052	Group2.10	UO		142428	35193	TCTCCTTGACATCCGCGC	GGGCGAGTAAGGGATCGAG
K0228	b	0.8	19.4	0.8	18.9	AADG05001115	Group2.11			250875	48144	GATTGGTTACCTCGGTCGC	TCGATCGTGTGACCGAAGA	he
AP030	d	2.7	20.2	2.6	19.7	AJ509316	Group2.11			250875	153211	AAATTATCGCTTATCGTCACC	CTATATAAATCGGGCATCGTC	0
SV122	b	0.0	22.9	0.0	22.3	BI515181	Group2.11			250875	239034	AAACGAGAAGGATCCGGAGAATT	CACATGCTACACAACGAGCTACG	ho
UNDW08	b	0.0	22.9	0.0	22.3	AADG05007310	Group2.12	UO	NO	69793	29574	GCTTTCAATTAGTGAACCTCCTTATT	TAGCATTGCTTTTAAATTTGGTTCT
AT191	b	3.8	22.9	3.7	22.3	AJ509622	Group2.13	UO	NO	35287	3524	CCAGGTATGCAAGTGAATTTTC	GCGATGGACAAAGTATTCAAAC	he
UN131B	b	0.0	26.7	0.0	26	AADG05001098	Group2.14	UO		173144	6773	TCCATTGTTCCAATTCGAGG	CCGACAACTCCCTCAGGAG	he
K0265B	b	6.8	26.7	6.4	26	AADG05001097	Group2.15			393833	15528	GTCACTCGAGTTCCCACTCGA	GAGTCGCGGAAAGTAACGCTA
UN185	b	1.9	33.5	1.8	32.4	AADG05001094	Group2.15			393833	216142	ACGGCGAATATTTCAGAGAGC	TTCGTCGAGCACCGATCA	ho
BI141	d	2.0	35.4	2.0	34.2	BI508100	Group2.16			244273	75577	CACCCGTCAGCACCTTTG	AAGCAAATTTATCTCGAGGTAAAGTATAC	0
K0259	b	1.0	37.4	1.0	36.2	AADG05001087	Group2.16			244273	226870	CTTGTTAAGATGCATTCCACGA	GCGTGAAAGTGGCGATGA
UN405T	b	0.0	38.4	0.0	37.2	AADG05008151	Group2.17	UO		94255	60443	TGAGTTTCATTGCGCGGA	TTCTAGCTCTTCACGGTTGGAA
K0226	b	4.2	38.4	4.0	37.2	AADG05001084	Group2.18			300085	10257	TCCTCGGAAATTCGTAACGA	ATTGAGTCGGTCGAGTGGC	he
AC062	b	3.1	42.6	3.0	41.2	AJ509648	Group2.18			300085	149435	TGGTTTTACGTGGAGGATGC	GATCGGACATGCCAAATGG	ho
BI311	v	0.0	45.7	0.0	44.2	BI515040	Group2.19	UO		68020	36147	GGAGCCTTGAGGCTGTTCG	TAGCGCGGACAATTCACG
SV180	d	1.1	45.7	1.1	44.2	BI509950	Group2.20			879226	19477	CGCATCATTTTCTTTCGCAA	CAGGTACGTTGAAACAGCGTG	he
6858	b	5.9	46.8	5.6	45.3	BH816858	Group2.20			879226	78823	GCGATCGAAATCAAAGATAGCG	TCCGTTACGAACGATTGAAAGG	ho
K0225	b	3.1	52.7	3.0	50.9	AADG05001074	Group2.20			879226	198558	AAACAAACTTTTAATTCATAGCATCCT	TGCAATCCTGAAACGCTGTT	1
BI035	b	1.5	55.8	1.5	53.9	BI504084	Group2.20			879226	351759	GCATTTCCCTGTCCGTGG	CCGATCCCGTTGCTATGG	he
A042	d	3.8	57.3	3.7	55.4	AJ509255	Group2.20			879226	457827	ACATTGGGATTCATCGTGG	TGAATATTATTCGTTCAGGCAA	ho
UN198	b	4.4	61.1	4.3	59.1	AADG05001059	Group2.20			879226	737571	AAAGAATGTCGCGATCGATG	GAAGCTCGGATCGGATCG	ho
AP193	b	0.0	65.5	0.0	63.4	AJ509434	Group2.20			879226	837150	GATACGATACGCCGAACTAAGC	TCAATCGAGTCGCTTCGC	he			0
UN292	b	0.0	65.5	0.0	63.4	AADG05006412	Group2.21	UO		104697	22014	TCTTTGATTTGCTACATCACTTGG	TGTGATCCACATCTTTTAAAGGAAT
UN151	d	4.5	65.5	4.3	63.4	AADG05001044	Group2.22			596853	187853	AAATTAGCGTACGTGAGCGG	CGTCATAGTCCACCTACCAACG	ho
SV212	v	1.7	70	1.6	67.7	BI505916	Group2.22			596853	402883	GAAGAGATGTCTGAGCGCAAAG	TCTCTCGCGAGTAACAGAAAGATT
UN319B	d	0.0	71.7	0.0	69.3	AADG05001054	Group2.22			596853	585224	TTGTTGCAATTCTGCTTCAAGT	ACAATCCTTAACAATGCATCAGG
AT113	v	0.0	71.7	0.0	69.3	AJ509559	Group2.23			480125	128490	GACCGAGACGAGCCAGTTTG	GCACCACGAGGTCTTCCGT	2
K0258	b	3.9	71.7	3.7	69.3	AADG05001038	Group2.23			480125	166673	CACGCGTCGATGATACGC	CCACGCTTCCTCGTCGTAT
5694	b	1.3	75.6	1.2	73	BH815694	Group2.23			480125	210540	GACTCGCGTGCGNTAAACG	TTATCTGCCCGACTCCACG
K0221	b	6.6	76.9	6.3	74.2	AADG05001036	Group2.23			480125	390347	ACTTAGATGCCGTCTTAGGATACC	GACGACGCGAAATGGCTA
A032	b	1.2	83.5	1.2	80.5	AJ509248	Group2.24			372097	54911	AATGAGCACGCATACGGG	CGGCAGTCGTCCAATCAA	ho
AP227	b	2.0	84.7	2.0	81.7	AJ509456	Group2.24			372097	132586	GATCCTCGAGGAGGGGAG	TCCTCTGAACTCGCTCGC	2
AT135	v	1.9	86.7	1.9	83.7	AJ509578	Group2.24			372097	235871	GCTTCTTCAGTCGAAACTTAACG	AGATAAGGGGTGGCGTTGAG
SV170	b	0.0	88.6	0.0	85.6	BI508281	Group2.24			372097	366844	TTCCTTCGAACGGTGATAATTC	CATATGTGCTTCTCGAATCTAACG
SV311	b	0.0	88.6	0.0	85.6	BI516810	Group2.24			372097	368105	TATTGAATTAAACGAGCAAAAAG	AGTGTAAAATTGAAACTTTTACGTAC
6045	b	0.0	88.6	0.0	85.6	BH816045	Group2.25	UO		198845	9401	ATGCGAGCGCAGACGTTG	CATCGCCGAACGAAATTCG
A033	d	3.7	88.6	3.7	85.6	AJ509249	Group2.25			198845	32513	CGAAATCAATAATCGTGC	GAGTCAATGGAGATGTGAA	he
K0220	b	3.7	92.3	3.5	89.3	AADG05001017	Group2.26	UO		282462	229807	AGAAATCACCAGCCATGGC	TCGACCATTCTCGATCCGT
K0219	b	1.8	96	1.7	92.8	AADG05001019	Group2.27	UO		73822	52799	CGGCATTCTTCGTGCATAA	GGCGCATTACGTGGCATA
6702	d	2.1	97.8	2.1	94.5	BH816702	Group2.28	UO		20014	17148	ACCATTTGAATGTCAATAAGAATCC	TGATACTCGGAACATTTCCAAAG
						AADG05008770	Group2.29	O?		115607	104332
UN409	b	3.2	99.9	3.1	96.6	AADG05008770	Group2.29			115607	30449	GATCGGCTTCGTCCAGATC	CGGCTGCCAAGATCGTAA
						AADG05001011	Group2.30			1198327	67188
K0218	b	4.3	103.1	4.1	99.7	AADG05001008	Group2.30			1198327	182198	GAGGTACGAAACTCGTCGCC	ACGCGAGCTCCAACTACCA
K0217	b	3.2	107.4	3.1	103.8	AADG05001008	Group2.30			1198327	253900	CATCCCCGAAGCGGATAT	ACGAAGATTCCCAGAAGCG
BI139	b	2.5	110.6	2.5	106.9	BI508045	Group2.30			1198327	319143	GACAACGAGTGGTTGCGG	TCATCCGCATTGACAGGG
5585	b	3.8	113.1	3.7	109.4	BH815585	Group2.30			1198327	393975	TCGTCACTGGCGTGGGAC	ATGCGAGGGTGACCCGAC
AC306	d	1.2	116.9	1.2	113.1	AJ509721	Group2.30			1198327	574497	GAATATGCCGCTGCCACC	TTTCGTTGCATCCGAGCG	ho
BI136	b	7.7	118.1	7.2	114.3	BI507989	Group2.30			1198327	621938	GACCACCACCGCTTTACTTC	CTCGAGTCTCGGTTACGACC
K0257	b	6.3	125.8	6.0	121.5	AADG05001000	Group2.30			1198327	754176	GTTCCGCGAGAATGGCAT	ATTCCACGCCGAGATGTGT
K0256T	b	2.8	132.1	2.8	127.5	AADG05001000	Group2.30			1198327	898792	ATCCTTCGCGTCAATGAGC	CGCTCGACATTCGCGTAA
K0215	b	5.9	134.9	5.6	130.3	AADG05000993	Group2.30			1198327	1090164	TCCAGGGCAAACATCGCT	CGATTCGACTTCACCACGAA
K0214	b	5.0	140.8	4.8	135.9	AADG05000984	Group2.31			694338	227460	AGCGGAGAGTAGCGAGCG	CCGCCATCCACTTTGGAT
AC219	d	5.6	145.8	5.4	140.7	AJ509713	Group2.31			694338	323855	CCCAGATGAAGAACGCACG	TCGACGACGTCACGTTCG	ho
AT194	b	0.0	151.4	0.0	146.1	AJ509625	Group2.31			694338	447677	GCACGATTCGAGGGAAAATG	TACCGAGCTAAATCCACCGC	8
SV102	b	0.0	151.4	0.0	146.1	BI505424	Group2.31			694338	469613	CTTGGAACGATGCATAAACTCG	GTCGAATGACAACGTCACACG
SV284	b	0.0	151.4	0.0	146.1	BI512699	Group2.31			694338	474609	TGAGGCCACTCACTCACGC	TTCCATTCCTACACTGATCATGC
SV280	b	3.6	151.4	3.5	146.1	BI505891	Group2.31			694338	481172	CTGAAATCAAATCAACACGCAAAC	AGTTCAGCGGGAATACGCTG
UNDW15B	b	1.8	155	1.7	149.6	AADG05011658	Group2.32	UO		59176	11639	ACCGTTATCTAAATTACGTAATTCACG	CACTTACTAAACGCAACTGTGGTATG
SV306	b	1.8	156.8	1.7	151.3	BI512485	Group2.33			776307	58166	CCGATCGTGATGATTCCAAC	TTTCGCTCGAATCGATCG
K0213	b	0.0	158.6	0.0	153	AADG05000960	Group2.33			776307	186741	TGAATAATGCCATTAGTGAAACGA	TGTTCGATAGATGGCTATGATGTTA
SV044	b	0.0	158.6	0.0	153	BI513374	Group2.33			776307	278100	TAATCGGGCCTAAGTTCGTTG	TCGAAAAGAATCATAATTGCCAG
UN200	b	0.0	158.6	0.0	153	AADG05000952	Group2.33			776307	331735	TCGGATCGAGACGACCTTG	ACGCCACGTGGATGGATT
K0212	d	1.4	158.6	1.4	153	AADG05000951	Group2.33			776307	410715	GTTGGAGGGCTCGGTGAG	ATAAGCGCGGTGCAGATG
6661	b	6.0	160	5.7	154.4	BH816661	Group2.33			776307	522489	CGTAACTAAGCGAGGTCGAGGC	TACCCGAACAGTTTCGATGACG
K0255	b	0.0	166	0.0	160.1	AADG05000948	Group2.33			776307	655093	TGCTCGTTGATGATCACGC	GATTCGACGGGCAAGGAT
BI313	d	5.1	166	4.8	160.1	BI515061	Group2.33			776307	659491	ATGGGGAGAGGAGGTTCG	TTCTCTATTCGTTCGTTTTCGT
AP249	d	8.5	171.1	7.9	164.9	AJ509470	Group2.34			375377	53781	CGCGCGACGACGAAATGT	CAGTCCTTTGATTCGCGCTACC				5
AT082	v	4.4	179.6	4.2	172.8	AJ509542	Group2.34			375377	226753	AGGTGGGACGCTGGGAAATC	GACAGCGTGGAGCGTGGC	he
K0254	b	2.8	184	2.7	177	AADG05000938	Group2.34			375377	275865	CTCATTACACCGTGGCACG	CGCGTGAATATTGCAGGC
K0211	b	0.0	186.8	0.0	179.7	AADG05000938	Group2.34			375377	317849	ACGCGGCATAATAGACGC	AAGGTGACGACAATCGCG
K0210	b	1.4	186.8	1.4	179.7	AADG05000937	Group2.35			916114	11547	CTGAATACCGCAGGGTCG	GAGAAGTCGCAACGCGAG
A082	d	0.0	188.2	0.0	181.1	AJ509280	Group2.35			916114	121964	CGTATGCAACGCGATTAGG	GAGCGAAAATTGACTTAACGC	he
AP063	d	0.0	188.2	0.0	181.1	AJ509348	Group2.35			916114	142564	CGTCCTTTCTCGGTCCACT	GACAGCTACGTGGAACGGA	9	0	0	5	0
AP019	d	3.9	188.2	3.8	181.1	AJ509308	Group2.35			916114	154988	CTCGTTTCTTCCATTGCG	CGGTACGCGGTAGAAAGA				5
AT062	d	2.2	192.1	2.2	184.9	AJ509531	Group2.35			916114	321501	ATGCAATTAGCCGAGCTACC	CAGTTTACGGTGAAGCGACC	ho
SV243	b	3.4	194.3	3.3	187.1	BI506708	Group2.35			916114	419068	TCGATAGCACTTCATTGTAAATCG	GCAAAGTATTCGAGCATCGTTC
K0209B	b	2.4	197.7	2.4	190.4	AADG05000921	Group2.35			916114	522921	TCGTTACAGCGAAACGTTCG	ATTTCGCTGGAACTGGCG
						AADG05000919	Group2.35			916114	536710
A008	d	1.0	200.1	1.0	192.8	AJ509237	Group2.35			916114	701780	CGAAGGTAAGGTAAATGGAAC	GGCGGTTAAAGTTCTGG	ho		0	8
6117	b	2.1	201.1	2.0	193.8	BH816117	Group2.35			916114	748773	TTTATCCGCATTTGGAAGGG	CGGTTGACGGGATAACGG
AC092	b	5.4	203.2	5.1	195.8	AJ509661	Group2.35			916114	870741	CGTTTCGAATAGAAAGTTCTGC	CTATTGTTCGACGCGAGC	ho
BE004	b	0.0	208.6	0.0	200.9	BE844365	Group2.36			1091670	60915	ATCGTTGAAGAGCCGTGAAG	AAGTAGGTCGAGAGTGGAATAATCC
AT139	b	3.1	208.6	3.1	200.9	AJ509581	Group2.36			1091670	140153	CGGAAGTTCTCGAATGACAA	TCGAGCGCAATGGACG
SV300	b	0.0	211.7	0.0	204	BI509820	Group2.36			1091670	205817	TATAAGCGCGACGAGGCC	CCCTCGAGGCTGTCACGT
VJ272	b	7.7	211.7	7.2	204	AF229979	Group2.36			1091670	264903	CCGGGTTTTCTCCTTCATTT	AGATTTCAAAGGGTGCGATG
AT141	v	1.1	219.4	1.1	211.2	AJ509583	Group2.36			1091670	308658	ACTGCGAACAAGCGAAAATCC	CGAAATACGCCCGATGAAAAC
A002	d	6.6	220.5	6.2	212.3	AJ509233	Group2.36			1091670	475192	GAGGCGAGTGAGATAATCG	TCGTGAGTCGCCGATATA	ho	0	4
K0253	b	3.2	227.1	3.1	218.5	AADG05000898	Group2.36			1091670	581789	CCCAGTTGTCATCGTGCAA	CGAAATTGTTCACGCGCT
6111	b	4.3	230.3	4.1	221.6	BH816111	Group2.36			1091670	686535	CGGAATCTAAGCTATCCAAGATATCG	GAAGAAATTCGAGCCGAAAGC
AC033	d	2.2	234.6	2.1	225.7	AJ509642	Group2.36			1091670	756165	TACGTTTGCTCTTCCACTCGG	AATGGCGTGATAACGGGC
AT148	v	5.2	236.8	5.0	227.8	AJ509589	Group2.36			1091670	841779	CGTCGAGTCACCGTTAAGC	CGGTGGATTATCTGGTTATCTAC	ho
SV050	b	0.0	242	0.0	232.8	BI515756	Group2.36			1091670	903842	ACGTTTCGTGTCTGCGCG	TTCAACTTTGCCGCGATACATC
SV111	b	1.2	242	1.1	232.8	BI502862	Group2.36			1091670	908494	CGACGATCGGACGACATG	TCCGTCATTACGATAGGAGGC
AL007	b	1.2	243.2	1.1	233.9	AJ509731	Group2.36			1091670	977570	CGATCAACTTCGCTGACTCCG	CAACCGGGTATGGCGCTC	18
BI251	d	2.6	244.4	2.5	235	BI512522	Group2.36			1091670	1034649	GCTGCCGTTGCGAGACAG	GTTGGGAGATGTATCAGCTTCAAG
K0252	b	8.2	247	7.6	237.5	AADG05000883	Group2.37			441203	34646	TCACCGTCCTTGACACGG	CTGGTTAATCAATCGTTCGGTT
BI197	b	2.6	255.2	2.5	245.1	BI510254	Group2.37			441203	313850	ACCGCTTCCGAGAGGACC	CCGTCGATCTTCCGTGTACAG
AT134	b	2.6	257.8	2.5	247.6	AJ509577	Group2.38			1124932	45486	CGAGTTAGAAAAGCAGGCAG	GCACGCACGCATACAAAC
AP119	d	0.0	260.4	0.0	250.1	AJ509387	Group2.38			1124932	63945	CGCAACGCTTACTTACGG	AGCTCGAATCCAATTCGC	20
BI249	b	0.0	260.4	0.0	250.1	BI512460	Group2.38			1124932	66178	GTGCCAGCTCGAGCATGC	CGATCTCTTTCTCCGTCTCTTGG
6195	b	4.1	260.4	3.9	250.1	BH816195	Group2.38			1124932	73448	CCTCTCGTCGAGCGATCG	ATACGTTGGCTGAACCGAGG
BI323	b	4.1	264.5	3.9	254	BI515310	Group2.38			1124932	133107	AATTGGACCAATGTAAATCG	ATTTGCTTCTTTCATTCCTC
BI013	v	0.0	268.6	0.0	257.9	BI503215	Group2.38			1124932	168565	AATGCGTTCGTAATTTCTATACTTTC	AGCATCCATCACGAGAGGATC
BI129	d	6.4	268.6	6.0	257.9	BI507766	Group2.38			1124932	169628	TGGACGAGATCGTTCCAATC	CTAAGTTAAAAGCGCCACGG
BI091	v	7.3	275	6.9	263.9	BI506398	Group2.38			1124932	393078	CATAATTGTAATCCGAGACGACAC	CAATTGCGCACATCGAAGTC
K0260T	b	2.4	282.3	2.4	270.8	AADG05000832	Group2.38			1124932	404373	AAGCGTCGCCGTTAATAGATAG	GCTTGTCACGCCACAAGATT
5465	v	1.5	284.7	1.5	273.2	BH815465	Group2.38			1124932	502350	ATCGCGCGATCCATGCTC	TCCGGCGTCGTCCACTTG
BI278	d	0.0	286.2	0.0	274.7	BI513714	Group2.38			1124932	552312	AGGCCAACGTGCATGACG	GATGAGCAGCTAAGGTAACATCAGTATC
SV202	v	3.9	286.2	3.8	274.7	BI509641	Group2.38			1124932	559954	CGTGTTCTACGAGTAAGGGTCG	TAGCGCGATACGTTTCGAAC
AP083	v	1.0	290.1	0.9	278.5	AJ509357	Group2.38			1124932	616358	AGGAGAGGCCGTTGGAGA	AACCGGCGAATAAGGAGG			4	10	1
SV304	v	1.0	291.1	0.9	279.4	BI511512	Group2.38			1124932	690532	TTAGAAAGAGTTGGCGATGGTC	TTGTTACGATCTTGTTTACATACGTTAA
AT102	v	7.0	292.1	6.6	280.3	AJ509550	Group2.38			1124932	739911	GGACCGCTAAAGTAACCCG	TAAGCGGAGTGACGGCAG	ho
AP264	d	6.0	299.1	5.6	286.9	AJ509477	Group2.38			1124932	856332	TAGCCGTCGAAATTGCGG	ATTAGCGTCGCGTGCTCTG	ho
K0206	b	0.0	305.1	0.0	292.5	AADG05000857	Group2.38			1124932	1104127	ATGCCTAATCATAGATGCTGCAT	TTGAGTCATGGTGTTGAACTCTCT
K0264	b	5.4	305.1	5.1	292.5	AADG05000819	Group2.39			237627	7338	TCTCGTGGAATGGCCTAAGAG	ATACACGCGCACATTCGC
AP098	d	8.5	310.5	7.9	297.6	AJ509370	Group2.39			237627	130385	CTCGCGCACCGTACCTTC	GAAGGTTAGGACGGGCGG	18	0	4	13	1
K0263	d	0.0	319	0.0	305.5	AADG05000811	Group2.39			237627	217671	TTGTGCAGAAAAAGACAAACACC	TTCTTTACCGCTCACTCGTCTATT
UN368	v	1.6	319	1.6	305.5	AADG05007692	Group2.40	UO		85269	35540	GCAAAAACACATACGCGCA	TAAGTGTCGTGCATCTCGTGAA
SV198	d	2.0	320.6	2.0	307.1	BI509427	Group2.41			203707	4515	TCGACGAATCAACGACGC	ACGTCGAAGCTCATAAATCACG
AP152	v	2.6	322.6	2.5	309.1	AJ509407	Group2.41			203707	66332	GTAGGTGCTCGCGTGGAG	CTTCCCGTCGGTCGAAA	ho
SV177	v	0.0	325.2	0.0	311.6	BI507899	Group2.41			203707	83281	CATGTAAATTGCCGACCGTG	TCGATCGGACGAATAACAAGC
AT124	d	2.8	325.2	2.8	311.6	AJ509567	Group2.42	UO		58320	18829	CTTCGTCCGTTCCGTTCTCG	CAGTTCCATCCATCCCACGC	18
BI375	b	0.0	328	0.0	314.4	BI946528	Group2.43			543029	113946	TATCACCACTTTGTCCAAGGAGG	CGTACTCGCGTATCTTCGATATTC	ho
UN175	b	0.0	328	0.0	314.4	AADG05000777	Group2.43			543029	236531	ACGTAGCGATTTCCATCACTTG	TGGAAGCCCGTGAACATG	he
K0201	b	4.3	328	4.2	314.4	AADG05000777	Group2.43			543029	247386	TGCACGCGTACGTATACTCG	AAGTATAGGCACGCGACGC	he
BI266	b	0.0	332.3	0.0	318.6	BI513108	Group2.43			543029	320285	CGAGTATTTTGCGATAAAATATATAC	GCTCTAATATCGTCTTGCGTC	ho
SV260	d	0.0	332.3	0.0	318.6	BI506016	Group2.43			543029	326289	CAAACGTAGGTAAGGCATAGCG	GACGACCGGAACAAGACTGG	he
BI268	d	2.2	332.3	2.2	318.6	BI513158	Group2.43			543029	328988	GAGTTTCCACCATCGTTGATG	CGTATGCGTATCCCGAAATC
SV277	b	1.1	334.5	1.1	320.8	BI516587	Group2.43			543029	435773	ATTCGAGCGAGCAGTGCG	ATCCTCCAGAATCTCATCCGTAAG	18
SV038	b	----	335.6	----	321.9	BI510909	Group2.43			543029	457309	ATGAACGAAATGCGAATAGCTC	TTCAACGCGCTAATTTACACG	ho
LINKAGE GROUP III: 137 markers, length Haldane288.6, Kosambi 276.9
SEX CHROMOSOME (SLE)
UN338	b	4.6	0	4.4	0	AADG05009394	Group3.1	UO		104337	19946	TTTATTGATCTGCGCATTTAAACA	TACCATTAACACGGCATTTCGTA
SV242	d	7.5	4.6	7.0	4.4	BI506679	Group3.2	UO		54654	18917	TGCGAACGGCTCCTGATC	CATTATGTGCAGAAAATTTACATCTACG
A023	d	2.4	12.1	2.4	11.4	AJ509240	Group3.3			159870	43741	CGGTAACATTGTGCACAGC	CTATTACGCCGCTTATTGC	0
UN134	b	1.2	14.5	1.2	13.8	AADG05001538	Group3.3			159870	139793	ACTTGGGCACGTTTCTTCG	ATCGCTTGATTGTTAGGGCA	1
UN127	b	1.4	15.7	1.4	15	AADG05001535	Group3.4	UO		132912	36217	CTCCCCCTTTGAATCAACG	AACCCTTTCCTTCACACGATATC	ho
UN386	v	5.1	17.1	4.9	16.4	AADG05007303	Group3.5	UO		80356	40038	CGGAAGAGATCCGTGATAAATTC	CAACGAACCGCAACATCG
UN383	b	5.2	22.2	5.0	21.3	AADG05006770	Group3.6	UO		100763	83836	ACGATCGTTATTTGCACCGA	ATCACGCATCGGTTCCCT
K0337	b	1.2	27.4	1.2	26.3	AADG05001530	Group3.7			402691	115775	AGATTCGAAGAACCTTGATTCTATTTT	TCGATTTGAAACCAGCGTTG	ho
SV197	b	0.0	28.6	0.0	27.5	BI509421	Group3.7			402691	250438	TCCTCGCAATTCGATTTCG	TTCGTCCGATCTCGCTCAG	ho
SV141	d	0.0	28.6	0.0	27.5	BI503767	Group3.7			402691	250767	CGGTCGTCTCCACAGATAGAGAG	TTAGTTCGATGTATCGTTTAGCACG	ho
SV220	b	0.0	28.6	0.0	27.5	BI508658	Group3.7			402691	271522	TTTCTCGCGTAGAATGTAGAATAGG	AAGGATTTGCCTGCTACATGAC	1
K0336	b	0.0	28.6	0.0	27.5	AADG05001521	Group3.7			402691	322489	TATAATCGGCTCTCTCGCGG	CGTTTATCGGTGGCGAATG	he
K0335	b	3.3	28.6	3.2	27.5	AADG05001521	Group3.7			402691	336949	GTGGGACAATTTATAACGGCG	CTCGCGAACGGATCGATT	he
6790	d	0.0	31.9	0.0	30.7	BH816790	Group3.8			321156	22069	TCGATTCCGCCATTCGTG	AACCCGTTTCATTAACCACGC
6230	b	4.2	31.9	4.0	30.7	BH816230	Group3.8			321156	about 71215	CGATCAGCAAAGGCGTATCC	GGATGTTCGCGTTAACGTAACTG	1
AT089	b	5.6	36.1	5.3	34.7	AJ509548	Group3.8			321156	125054	GTGCACCTGCTGTGCAGG	ATGAATGAGGATGAAGCCGAG	he
K0333	b	0.0	41.7	0.0	40	AADG05001509	Group3.8			321156	304971	CGGTTAACATGATTAATTGTTACCC	CAGCATTTCTGCGTGGCT	?	0	0	0	0
K0332	b	0.0	41.7	0.0	40	AADG05001508	Group3.9	UO		77013	9492	TCTTCTATCGAATCGTCAAACGA	TTCAAGTGTTCAGCTTCGTCG	he
BI225	d	0.0	41.7	0.0	40	BI511426	Group3.9			77013	66217	GGTGCTTCACGCTTCTCGTAC	CGTTTCGGTGCGTATGTTG
K0361B	b	0.0	41.7	0.0	40	AADG05001505	Group3.10			409593	51642	TGAATATGATACATAAAACTAAACAGCGT	AACAATTGTTCAGATTTAATTTAATGT
K0367	b	3.6	41.7	3.5	40	ADG05001502	Group3.10			409593	110988	GGGACCTATAGAAACAACGCAAG	GGATCAATTGGTACTCGATTACGA
K0368	b	6.2	45.3	5.8	43.5	ADG05001501	Group3.10			409593	158840	TCAACCATCGAGAGATTTATCGTT	TGATTACGATACTGCGAACTTATTTG
K0358	d	0.0	51.5	0.0	49.3	AADG05001501	Group3.10			409593	197224	GTCCTTCGTGACGATACCTCG	TTCGTAGTCATGGCGACTGC
BI090	v	1.4	51.5	1.4	49.3	BI506377	Group3.10			409593	228479	GAAGCAACGCGCTACGTC	GAGTTCTCTTTCTATGCGGGTATG
SV211	b	7.8	52.9	7.2	50.7	BI509384	Group3.10			409593	246349	GACGCTGGTTGTGACGTCA	CTGTTCGAAAGAAAATGATACAAAAC	he	he	he	he	he
AP179	b	6.1	60.7	5.7	57.9	AJ509425	Group3.10			409593	367401	ATGGCTGCGGCTAGACAC	AGTCGGGATGAACGACTGAG	2
AT020	b	1.4	66.8	1.4	63.6	AJ509514	Group3.11	UO		121760	67675	CTCTCGCTAACGCGATATGG	TCGTCGGAGAATGCATCG	2
UN215	d	1.6	68.2	1.6	65	AADG05001493	Group3.12			541066	137457	GGATCCGTTCGAGCGAAT	GACGCGTCGTTGCAAGAG
K0330	b	5.0	69.8	4.8	66.6	AADG05001493	Group3.12			541066	149017	CGAGTTCCGATTCCACGC	TTCACCTCCGTGCAACGAT
K0357B	b	2.5	74.8	2.4	71.4	AADG05001487	Group3.12			541066	323428	GGCAATCTCCAGTTGCGC	CACTGCCGGAAATTTCACAA
AP274	d	1.3	77.3	1.3	73.8	AJ509486	Group3.12			541066	510185	ATATCCCGGTGGCCACGT	TGTCGCCACGCATAACTCG	ho
UN293	b	0.0	78.6	0.0	75.1	AADG05006196	Group3.13	UO	NO	118573	104082	TTTGTTTAAATTCAACAATTTCACG	TGCATAATTGATGATGAAGTTGG
SV336	b	5.5	78.6	5.2	75.1	BI507180	Group3.14	UO		34991	26871	GGACGACGTGTAATAATAACGTGG	CCAAAAGATTATGGAACAGCCC
UN042	b	0.0	84.1	0.0	80.3	AADG05001466	Group3.15	UO	NO	514814	430667	GTATCTGTTGCTGCTGGCAAG	CCGGACCAGGCTTCGATA
UN397	b	0.0	84.1	0.0	80.3	AADG05008774	Group3.16	UO		78138	11627	TGTGATGAATAGTGGAATCCAATTA	ACGGGATTCGTTAACGTTGA
UNEV5B	b	0.0	84.1	0.0	80.3	AADG05008775	Group3.16			78138	32284	GATTGTCATTGGAAAACGATGAA	GAAGGGATTCGAATGATATCGA
K0326	d	0.0	84.1	0.0	80.3	AADG05001476	Group3.17			490743	22017	TAATCCTTGACGAAGACGCC	ATCGCAGTGGGAGGAAGTCT
SV181	b	0.0	84.1	0.0	80.3	BI510399	Group3.17			490743	129327	AACCGTGTGATCGATCCAAG	ATTCCATTCTCCTAAGGGCG
K0362	b	3.2	84.1	3.1	80.3	AADG05001471	Group3.17			490743	148934	GGGAACGAAAATTCGATTCAC	GTTCGACAAGTTGCAAGGCTA
K0369	b	2.1	87.3	2.1	83.4	ADG05001471	Group3.17			490743	194134	GGTGAACACACACGATTGCC	ATCGGAATTTCCAATGACGG
K0370	b	4.3	89.4	4.2	85.5	ADG05001471	Group3.17			490743	239634	TCAAAGAGACGCAGAGGATTGT	CGATGCAAACGTCCATCG
K0327	d	5.1	93.7	4.8	89.7	AADG05001471	Group3.17			490743	291517	CGCCGATAATTGACTGGTTG	TGATATTACCGCAAAGGAGGG
K0356	b	0.0	98.8	0.0	94.5	AADG05001469	Group3.17			490743	489897	TTAAGAATCCATGGTCTTTTGGTC	GTTGGTTGAAGATCTGCCATTG
K0325	d	2.4	98.8	2.3	94.5	AADG05001453	Group3.18			661284	32347	GAAGATAGATACGCAACGAACGA	AGGAGCACAGTGCGGAGG
AT160	v	3.2	101.2	3.1	96.8	AJ509599	Group3.18			661284	108969	AGAGTAAGCCCGTCGTCACC	AACGTGGTCAGGGTCGATTC	ho
AP090	d	0.0	104.4	0.0	99.9	AJ509362	Group3.18			661284	189227	GCGAAAATTGCCGGGTTATA	TGCAACTTTATCGTTTCGACGT			0	1
SV261	b	0.0	104.4	0.0	99.9	BI502826	Group3.18			661284	224819	ATCGTGTCCGACCAGTTCC	GCTAAATAGCTTGATTGCTCTCCT
K0323	b	3.2	104.4	3.1	99.9	AADG05001448	Group3.18			661284	294183	TCTTCTTCGATCGTGGTCCA	GCTTCAAATTTCATGCATCGA
K0324	b	0.0	107.6	0.0	103	AADG05001446	Group3.18			661284	429690	GTCGAAGGGACAGAGAGCG	GCGACCACGATCTTTCCC
SV165	b	3.2	107.6	3.1	103	BI504268	Group3.18			661284	557055	ATGTTCCATGACATTAGGGCG	TAATCGCGCCGATTCGAC
UN049B	b	0.0	110.8	0.0	106.1	AADG05001438	Group3.19			287105	22123	CATCCTTGGATGAAAATCTTAAGG	CGAGGTGAGCACGCTTGTAC
UN049	b	3.2	110.8	3.1	106.1	AADG05001438	Group3.19			287105	31150	TTCGCTCGAGACGTTCCA	GCGAAATGTTAACGACTGTACGT
K0366	b	2.1	114	2.1	109.2	AADG05001430	Group3.19			287105	134390	CCCACTTTGCCGCGTTAC	CTCTTACGAATCGGGCGAA
K0363	b	3.2	116.1	3.1	111.3	AADG05001430	Group3.19			287105	223423	GAATGGGAGGATCGTCGC	GTCTCCTCGAGGCGAAGC
K0322	b	3.2	119.3	3.1	114.4	AADG05001428	Group3.20			776339	69972	AGATCACAGGTGAATCACCCG	GTGATACGAAGCGAAAGCTCAG
AP103	d	2.3	122.5	2.3	117.5	AJ509375	Group3.20			776339	207489	GGGTTTCGTCTCGTTTTCAC	TCGTGAGAGCGTTACAACAGA	3	0	0	1	0
5547	b	5.4	124.8	5.1	119.8	BH815547	Group3.20			776339	255140	TACCGGCACATCGAGCAG	ACGCCAGAATGCCGGTG
K0360	b	4.0	130.2	3.8	124.9	AADG05001424	Group3.20			776339	395678	AAGTGCAAGCAATTGGTCCAT	GCGAGGCAACAATAGAGACAGA
UN211B	b	1.8	134.2	1.8	128.7	AADG05001422	Group3.20			776339	547889	AGGGGCTCGAGTGATTCG	CTCGAGCCAAACGGTTCC
SV171	d	6.2	136	5.9	130.5	BI510570	Group3.20			776339	720063	AGAGATTCACGAGATTCACGAGAG	TCGTAGGCCAACGATGTAGAAT
C1477	b	1.2	142.2	1.2	136.4	AADG05001420	Group3.20			776339	764381	AGGCAAACTCGTTAATCCGG	CATCGACGACTACCATCGAGA
K0320	b	2.4	143.4	2.3	137.6	AADG05001420	Group3.20			776339	774354	CTCGGTTACTTTGCCATCTCC	CCTTGCCACCCCACTACG
						AADG05001419	Group3.21			610109	4571
6524	d	5.3	145.8	5.0	139.9	BH816524	Group3.21			610109	175165	CGTGATAAAATTCGTGTAATCGTGG	TGCGAAATTACGATCGCGAC
AP059	b	0.0	151.1	0.0	144.9	AJ509344	Group3.21			610109	346213	GATCGAGGGAGGGAGAAA	GGTACCCGCACAGAGACA	4
AT185	d	1.6	151.1	1.5	144.9	AJ509618	Group3.21			610109	361621	CGCAGTGGAAATCATGGACG	CGGATAACCAGGGTTATGTAACG	4
K0318	b	0.0	152.7	0.0	146.4	AADG05001409	Group3.21			610109	583083	CCGAATTACTCGAGAATTTAGGATT	CCAAGCCTTTATTATACATTCCACA
UN044	b	0.0	152.7	0.0	146.4	AADG05001407	Group3.22			289401	21588	GTGGATTATCGCGAAATTGC	GCAATCGACGTATCCAATATCTC
K0371	b	4.9	152.7	4.7	146.4	ADG05001404	Group3.22			289401	105237	TCCGGAAATATATCCGTCGC	GGTAATGGCTGCATTCGCA
K0372	b	4.9	157.6	4.7	151.1	ADG05001401	Group3.22			289401	159949	TGGTAATACACAAGATATCGATCCTTG	ACGACCACGTATCGATCGC
UN045	b	0.0	162.5	0.0	155.8	AADG05001399	Group3.22			289401	248093	AACCTTGCATCCCGATGTC	TATCGCGTTGGAACGCTC
UN376X	b	0.0	162.5	0.0	155.8	AADG05007659	Group3.23	UO	NO	84152	79325	AAGCAATAACTCTTATTTTGTACAAGAAA	ATCAAATAATTAGCGGTCCCAA
K0355B	d	0.0	162.5	0.0	155.8	AADG05001396	Group3.24	UO		173732	24331	TTCTCCAGATGGTACCGTAACG	AATAATTCCGAATTTATGTAAAGGAGAA
BI318	v	0.0	162.5	0.0	155.8	BI515193	Group3.24			173732	122286	ACTATATGTGCACGATACGTCCC	CTTGAAAATCGATCGTACAATTAGG
6844	b	3.1	162.5	3.0	155.8	BH816844	Group3.25			1261929	48596	AGAATCTGCGTAAAACACATGGC	GGTATGAAGAATTTGGAATTTCGTG
A031	d	0.0	165.6	0.0	158.8	AJ509247	Group3.25			1261929	81200	ACCGAAACGAGCACATTCC	GATCGAAGTGTTGGGTCGTG	0	0
K0317	b	0.0	165.6	0.0	158.8	AADG05001382	Group3.25			1261929	93389	CCACGATTCGCGTTCCTA	GGAGCAAATGGAGCGACA
AP036	b	2.0	165.6	2.0	158.8	AJ509322	Group3.25			1261929	131498	CTACGCGCTTACAGGGCA	GCCGAAATTCAACGCTCA	4	0	0		0
SV065	b	0.0	167.6	0.0	160.8	BI512248	Group3.25			1261929	215488	GCACATTCTCCCTAACACTCTTTC	CGTTGCACGGTCGCTAAT
SV037	b	0.0	167.6	0.0	160.8	BI512802	Group3.25			1261929	221027	ATAACTCATTCGTGGATCGTAAGAG	CGTGCTTCGCTCCTCTAGATA
SV330	b	1.0	167.6	1.0	160.8	BI504636	Group3.25			1261929	222132	CATCGTAATCCGTGTACTACACTCG	TTGCTCACCCACTTTGTTCG
BE005	d	4.7	168.6	4.5	161.8	BE844398	Group3.25			1261929	269818	TCTATCGTTAACGATGCACAGG	CCGAAAGATCGAGGCGTC
AC184	b	2.3	173.3	2.2	166.3	AJ509700	Group3.25			1261929	326526	GATCAGCGGAGAACATGTATG	TCCGTGCAAAGCGAAAC	ho
K0316	b	7.2	175.6	6.7	168.5	AADG05001375	Group3.25			1261929	438797	TCGATCCTATCCCGCGTC	GTGGCCACGAATCGCTTC
K0314	d	3.4	182.8	3.3	175.2	AADG05001368	Group3.25			1261929	757072	CATTGATCGATGAATTGGCC	TCGTGCCTTCGAGAATGC
BI257	v	2.2	186.2	2.2	178.5	BI512800	Group3.25			1261929	926298	ATCGCACGCGCGCGAAA	ATCTGCTCCGCTCTGAACGG
5555	b	0.0	188.4	0.0	180.7	BH815555	Group3.25			1261929	1053589	AAGGTGCGATTTCGCTCG	CTACTGAAGCGCCCGTGC
5530	d	0.0	188.4	0.0	180.7	BH815530	Group3.25			1261929	1062496	CAAACGATCGGCCTTTGC	AAAAGCTCGATTGAACCAGCTC
AP066	b	2.9	188.4	2.8	180.7	AJ509349	Group3.25			1261929	1075631	TTGCATTCGGTCTCCAGC	ACTTGCCGCGGTATCTGA	0	0	1		0
AC149	v	5.2	191.3	4.9	183.5	AJ509686	Group3.25			1261929	1102731	CGAGTCGAAACCTTTACACC	CGATGAACTTAATTGGCTCC
K0312	b	0.0	196.5	0.0	188.4	AADG05001353	Group3.25			1261929	1259919	TTAGATTCACGGGAGGACGC	TGCATCGTCGCGTTTATAGG
UN167B	b	5.2	196.5	5.0	188.4	AADG05001347	Group3.26			372761	139900	ATAGGGTATCGTCAATCTTCAACG	AGAAGAATTTGATTATCGAACCAGAT
UN157T	d	5.5	201.7	5.3	193.4	AADG05001344	Group3.26			372761	285479	AACCTCGAAAAAGCGTCTGG	GCGTCCCACCTACTCTCAGC
K0354	b	6.3	207.2	5.9	198.7	AADG05001323	Group3.27			332784	12004	TCATGGCTTCCTATCGCCA	ACCTCGTAGGAGCGTGCG
6701	v	2.3	213.5	2.2	204.6	BH816701	Group3.27			332784	247246	TTGGGAAAACAATCGGCG	TTAATGCAATCGTATCGGTCAGG
K0353	b	1.8	215.8	1.7	206.8	AADG05001322	Group3.28			221997	6159	TTGTTGACATCGTGCGCC	CGTCATCGACATTCGTTTCG
K0310	d	3.7	217.6	3.6	208.5	AADG05001320	Group3.28			221997	48979	TCGTGGAATCGTGTAAAGGC	TGACCGCCATTTAAGCAATC
K0311	b	0.0	221.3	0.0	212.1	AADG05001314	Group3.28			221997	186463	AATTCCAGGCCAATGAATCA	TGATAAGATTTCGCAACGATTC
UNDW10	b	0.0	221.3	0.0	212.1	AADG05001312	Group3.28			221997	218145	ACATTGCGATGTATCGGCA	CCTCAAGAATTGGTAAATTGCCT
UN087	b	2.7	221.3	2.6	212.1	AADG05001307	Group3.29			410228	78927	TACGGATTCGCTTCGGCT	TTATCGTTGCGTTCTCGAGC
K0352B	b	5.6	224	5.3	214.7	AADG05001302	Group3.29			410228	235966	ATCAATCTCCTCGCGATCG	CAAGTTACACAATCCTCGCACC
K0359B	b	4.1	229.6	4.0	220	AADG05001302	Group3.29			410228	308478	ACGGGAATCGATTGGACGT	GATACTTCCGCGATCCGAAC
UN089	b	0.0	233.7	0.0	224	AADG05001301	Group3.29			410228	388409	CTAATTAAGTATCAGCGCAACAAGGT	GCAACGAGCGCAATCTCTG
SV143	d	2.1	233.7	2.1	224	BI503823	Group3.30			271822	7479	TTGTATGTGTGCCTGTCTATACCTG	CCCGAGAGATAGATTTCGGAC
UN115T	b	3.2	235.8	3.1	226.1	AADG05001296	Group3.30			271822	34633	GCAAATCGGCGATCGAAT	CTCATCCACGATCCGAGTTC
K0351	b	5.4	239	5.1	229.2	AADG05001293	Group3.30			271822	126838	AGTGAAAATACGACAAAGCATCG	CGCAATCGAAACGAGCAT
K0308	b	4.3	244.4	4.1	234.3	AADG05001284	Group3.30			271822	212635	ACGGGGACCAAGGTTGTAAC	GGATCCCTATGCGGTGACA
AT066	d	1.9	248.7	1.8	238.4	AJ509534	Group3.31			396661	79375	CGTCCGTTATCCACTCGG	GAGGAGCAGTTTCGCGAC	ho
BI335	b	5.3	250.6	5.1	240.2	BI515710	Group3.31			396661	120199	TTTCTTACAGATTATTCGTACGTTGG	CAGTCACCCTTTCAACGGG
6362	b	4.2	255.9	4.1	245.3	BH816362	Group3.31			396661	275140	ATCACACCGGCAGGCATG	AGGTGCTGCGCTGGTGAC
SV025	b	0.0	260.1	0.0	249.4	BI516475	Group3.31			396661	335809	TAATTCCGGGATTACGACGG	TCGCGAGCAATCATAAGTGG
BI061	b	0.9	260.1	0.9	249.4	BI505331	Group3.31			396661	346805	ATACGTGTATCGGTATGGAATGTG	CATATTAGACACGTAAGCATTTTATTCG
SLE	b	0.0	261	0.0	250.3	AY352277	Group3.32	UO		73787	2048	ATCGAAAGAACGATCTCGAGATAG	AACAGGAACAGGAATTTGTTCAAT	0
UN351B	b	1.9	261	1.8	250.3	AADG05006533	Group3.32			73787	63498	AGCATACTTCTTCACCGAACCAC	TCCGTTTATGCTTCATTTTCGA
K0307	b	0.9	262.9	0.9	252.1	AADG05001256	Group3.33			265857	90333	TAACAGATCATCGAGGATCGAGT	CGACCCGTCGACCTCTTC
BI317	b	0.0	263.8	0.0	253	BI515152	Group3.33			265857	78878	CGTTGTTCCCATGACTGGATG	GGTTTCGCCCGAAAGAGC
BI121	b	0.0	263.8	0.0	253	BI507475	Group3.33			265857	63016	TTCGAGCTTCCTTCTCTCGC	TGAGCGTGGATGTTGATACATG
BI205	b	0.0	263.8	0.0	253	BI510625	Group3.33			265857	55758	AGCACGGGTCGAAGAACC	CGCTTTGATCAACGGTGG
UN231B	b	0.0	263.8	0.0	253	AADG05005750	Group3.34			72217	3738	GTGTGCACTTTCGTCGACG	GATACCGTTTCGAGCGAGC
UN415	b	0.9	263.8	0.9	253	AADG05005750	Group3.34			72217	11743	TCGAACCAAGTTCATCGACAG	ATTCGAGTAAACACGCGTGC
UN414B	b	0.9	264.7	0.9	253.9	AADG05005749	Group3.34			72217	55750	CCGGAGGAGTGCATTTCG	AGTAGCAGTATTATGCGTATTTATTAGGG
UN295	b	2.8	265.6	2.7	254.8	AADG05006738	Group3.35	UO		117281	30167	CTCCATCGTCTACGGGCAG	GGTTGGCGCCACTGAGTAG
UN125T	b	1.9	268.4	1.8	257.5	AADG05001235	Group3.36			759117	188285	GGCAAGCAACCCTCGAGA	AATCCAAAGCGCAATCGG
SV196	b	0.0	270.3	0.0	259.3	BI507983	Group3.36			759117	286557	TCACGCAAAGTCAAACGAGC	TTTCGAACCGTTTCGACAAAC
SV281	b	3.8	270.3	3.6	259.3	BI509504	Group3.36			759117	290378	CGCCATCATTGCTGTGCT	AGATACGATCGTAGGCGCAA
K0304B	b	1.9	274.1	1.8	262.9	AADG05001222	Group3.36			759117	420390	CCGATTCTCGATTGTGCG	TCAGACCGGTCGACCCTC
AP043	d	1.1	276	1.0	264.7	AJ509667	Group3.36			759117	490487	GGCGTGCACAGCTTATTCC	CGAAGGTGGTTTCAGGCC	2	0		0
K0303	b	1.1	277.1	1.0	265.7	AADG05001214	Group3.36			759117	550481	CCGGTCGGAGCTATGTCC	GGTAATCAAGCGTTCCGTCA
AT123	b	1.0	278.2	1.0	266.7	AJ509566	Group3.37	UO		14019	1848	GCCGACCGTGTTTGGATGTA	GACAAAGCAACGTGATCCCG	2
UN119	b	3.2	279.2	3.1	267.7	AADG05001213	Group3.36			759117	571485	ACGTTTTCTTCAGGAGATGTTGTAG	TAGACCATTCGGATCGACGA
K0302	b	1.0	282.4	1.0	270.8	AADG05001184	Group3.38			427380	6608	AGCACAGTTCGAAGTGGGTACT	TTAGCGCCATCGTTAGATTGTA
AC105	b	0.0	283.4	0.0	271.8	AJ509667	Group3.38			427380	97975	TCCTCGGACTCGTTTGAAAATAAC	GCGCGTGACAAGCGTTTC	ho		1	0
K0301	b	1.0	283.4	1.0	271.8	AADG05001175	Group3.38			427380	192723	GCCCTTGAAAGCCCAAAC	CCATCGATTGTTCTCATATCGA	4
SV316	b	0.0	284.4	0.0	272.8	BI511223	Group3.38			427380	245938	GTTCGCAAACGCTCGCAT	TCAACGCGATCGTATTCGG
SV124	b	1.0	284.4	1.0	272.8	BI505069	Group3.38			427380	276579	TGCGGAAGTTCTACGGTTGC	CGTCCTAAGTATTCGTTTTACGAGG
SV308	b	2.1	285.4	2.1	273.8	BI513180	Group3.38			427380	359630	CGAAGATAAAATCGACCAATCG	TCGCCGAGAGCGGTAATT
SV151	b	1.1	287.5	1.0	275.9	BI513284	Group3.39			98128	8811	GCACGCTCACGTATTTACACG	TGCGAACGTGAACGATGC	5
BI283	d	---	288.6	---	276.9	BI514206	Group3.39			98128	11503	CAGAGAAGATCGTAATCAACAATTTC	ATCATTTTGAGAGTCAGCTTAATTTTC
LINKAGE GROUP IV: 115 markers, length Haldane 302.1, Kosambi 290.9
UN404B	b	3.4	0	3.3	0	AADG05010329	Group4.1	UO		87258	71312	GCATAGTAAATCGCATTCGATTG	CCAGTCGCTAATATTCCCAACA
UN278	b	5.8	3.4	5.5	3.3	AADG05006229	Group4.2	UO		176401	14702	GCGTCGCTTGTTACATTTGC	TTACGCAATCCACGTCGG
UN311	b	1.1	9.2	1.1	8.8	AADG05007056	Group4.3	UO		113222	22452	CTTGTGCACTGTATCGAAGGC	TTCGTCACGTTAATGCCACTT
UN296	b	1.1	10.3	1.1	9.9	AADG05006345	Group4.4	UO		169894	59125	CAGGGCCGTCTCGAGTATG	GATTTGCATTCAAATCAATCGAT
UN317Q	b	0.0	11.4	0.0	11	AADG05001823	Group4.5	UO		253085	60311	CGGGTCCCTCTTGGAATTC	TTTATGGAACGTCGTGGAACA
UN005	d	1.9	11.4	1.8	11	AADG05001824	Group4.5			253085	171188	GCTTGCGTGTACGCACTG	CCTGGCCTAACATTCGAGAC	0
UN004	b	0.9	13.3	0.9	12.8	AADG05001820	Group4.6	UO		107796	46726	TCTCGCGATGCCACTGTTC	TCGTAATTCAGGTCATGCGTG	he
SV204	b	1.9	14.2	1.8	13.7	BI505067	Group4.7			1794258	43751	CGAGCGAGCGACATACTGTG	AGGCAGAAGCTTTCTCTTCAGC	he
SV302	b	3.8	16.1	3.7	15.5	BI511030	Group4.7			1794258	52321	TGCGAAAACGGATTCTTCG	GGACCCTCGTGACGTCGT	he
AT199	d	2.2	19.9	2.1	19.2	AJ509627	Group4.7			1794258	126055	AGAGGGTGGTATCCATCGTG	GGTCGATCCTCTTAACGCTC	0	he	he	he
AC172	d	3.3	22.1	3.2	21.3	AJ509695	Group4.7			1794258	171282	CGCTTTTTTCGATTCTTTG	CACGCATAATAAACGGACAC	0	0	0	0
LAT4	d	1.2	25.4	1.2	24.5	AADG05001815	Group4.7			1794258	254403	AGGGGAAATTCTAATGCGATTC	CCAGCCGCGGTAATAGCT		he	he	he
K0434	b	5.2	26.6	4.9	25.7	AADG05001813	Group4.7			1794258	330120	GATCGCAACACGGATAACCA	GATTCACGCGCTGATCGA	he	he	he	he
K0457B	b	2.5	31.8	2.4	30.6	AADG05001811	Group4.7			1794258	432826	CCCACTATGACGTGTATCCCAT	AACCGAGGCACGTTCGAT
K0433B	b	3.8	34.3	3.7	33	AADG05001810	Group4.7			1794258	505696	CTTCTACAACATCCTACTCGATGAAG	TCCATTGTGACAATGGCCTC	he
UN161	b	3.8	38.1	3.7	36.7	AADG05001803	Group4.7			1794258	711447	TGGAACAGGAATGTATCACGC	CTACCTGTCCCATGGCGAC	1	he	he	he
K0467	b	3.2	41.9	3.1	40.4	AADG05001803	Group4.7			1794258	876822	TAGGTTCAGCATCAACCAAGAAG	TTCCAATTCTTAATATTAATATTGAAAGAATT
K0456	b	3.2	45.1	3.1	43.5	AADG05001799	Group4.7			1794258	987222	CCACCGGTGGAGCATAGC	CCATCGTCCGGATCTTGG
K0474	b	4.4	48.3	4.2	46.6	AADG05001798	Group4.7			1794258	1039561	AATGCTGATTGATCCTGATTACGT	ATTTGTTAAACATATTTCACTCGCAA
K0475	b	4.4	52.7	4.2	50.8	AADG05001794	Group4.7			1794258	1100272	CCTCGAATATTTAACGCTTAGGAA	GATCCCTGCCTAAGCGGA
7037	b	2.5	57.1	2.4	55	BH817037	Group4.7			1794258	1169260	GAGCACCAATCGCGTTGC	CCTACGAGGCACCAGGTGTG	ho	he	he		he
AC108	d	1.0	59.6	1.0	57.4	AJ509668	Group4.7			1794258	1317529	GGCATTCGGCGGAGATTC	CCATTTCGAGGATGAGTTCTCG	ho	1	0	0	0
K0430B	b	0.2	60.6	0.2	58.4	AADG05001781	Group4.7			1794258	1424286	CCACTCAGCGAGCGGATA	CACGATACCTCACGCTCGA	he
UN069	v	3.2	60.8	3.1	58.6	AADG05001779	Group4.7			1794258	1498362	AACGGTCTCGCTTACCTGTCT	AGCGCTGATGATGGAGGAC
UN071	b	0.0	64	0.0	61.7	AADG05001771	Group4.7			1794258	1752113	AATCTTGTAACGCAACTATCATTCC	AGCTGGAGGAATTAAGTGGTTATC	5
SV294	d	1.3	64	1.3	61.7	BI513896	Group4.8			221261	16927	GAGCCTGTCGATCTATCGTCG	GGCATTTGTCCTGATACGCA	ho
SV113	b	6.8	65.3	6.4	63	BI508283	Group4.8			221261	17617	CACGAATCGACGTCCGTAATG	AGCGTGGAGCTTCATTTCTCG	he	he
K0429	b	2.6	72.1	2.5	69.4	AADG05001767	Group4.8			221261	170869	CTCTTGATTGAAAGAAACTCGCC	AATAACGGTGTCATGCCGC	he
BI306	b	0.0	74.7	0.0	71.9	BI514839	Group4.9			612087	15429	GGCGAATTCGATCGATTG	TTTCATGTGGAACCATCGC		he	he	he	he
BI280	b	4.0	74.7	3.8	71.9	BI514182	Group4.9			612087	19572	GCGTTTCGATAATGACAATATGAG	AACACCGATGTTACCGATGC
AT047	d	4.1	78.7	3.9	75.7	AJ509524	Group4.9			612087	169622	GGTAAACACGTGCCACCATC	TGGAATGTATCTCGACGATTCTC	6
K0428	b	1.0	82.8	1.0	79.6	AADG05001758	Group4.9			612087	329861	TCTATCGATTCGATGAAATTGATG	CGCTTAATTTACGAGCATCTCG
SV178	b	1.0	83.8	1.0	80.6	BI509055	Group4.9			612087	413133	CTCTCGCGTTGGAACCGT	CCGAGTACAATGAACGGCG
BI106	b	3.0	84.8	2.9	81.6	BI507046	Group4.9			612087	431222	CTTGAAGGATAATGCGAGAAGC	CTCTGCATAACACGTTGTGAATATC
K0427	b	1.0	87.8	1.0	84.5	AADG05001756	Group4.9			612087	528231	TCCATAATCGATCCTCCAAAGA	GCCTTATGATCGATAGCCAAAG
UN251B	d	1.9	88.8	1.8	85.5	AADG05006002	Group4.10	UO		151992	28102	CGCGCATGTATAAGCGACA	TGCATACCACTACGCACAATATG
UN375	v	4.4	90.7	4.2	87.3	AADG05007598	Group4.11	UO		97571	71069	TTCGGACAGGATGCTGCA	GGCCGACTTTCGTCACTGA
K0425B	b	6.2	95.1	5.9	91.5	AADG05001748	Group4.12			635990	143556	AGGCAAACTTAATTGCATCGTC	TTTCGACAAATCAACAATCCGT
AP268	d	3.3	101.3	3.2	97.4	AJ509481	Group4.12			635990	306268	CGTCCGGTAACAATTTCGG	CCGCGAGTGGATAACGCTA	6			0
K0423B	b	6.9	104.6	6.5	100.6	AADG05001734	Group4.12			635990	562923	GTATGGCTTTCCTTGTCAAATCC	GAGGCCGATGAGGTTTCCT
K0422	b	0.0	111.5	0.0	107.1	AADG05001729	Group4.13			1339498	130455	GGCTATTGTCTCTTCCAAATTGC	GATCGAATTCAAACGGAGCTT
K0421	b	3.3	111.5	3.2	107.1	AADG05001728	Group4.13			1339498	153009	GCATATGTATTTCAGTTACAAGCGA	GCCATCTTCAGAGTGTCGCA
AT147	b	1.1	114.8	1.1	110.3	AJ509588	Group4.13			1339498	218292	CAACGTGAGCCAAGCCCTTC	GGCTATCGAGTGCATTCCGC
A068	d	6.3	115.9	5.9	111.4	AJ509269	Group4.13			1339498	313861	GATCGCGATGTTGTATATTTATTT	AATGATTCATACAATTGCCATG	3	1		0	0
UN019	d	8.2	122.2	7.6	117.3	AADG05001723	Group4.13			1339498	574497	TAACGACAATGCACGCGG	GCTGAAATGAATACAGGATGTCG
AP284	d	4.3	130.4	4.1	124.9	AJ509494	Group4.13			1339498	858180	CGGCTGTTCCCACTGTTCC	GCACAAATTTCGCGTGGC	he
BI192	b	0.0	134.7	0.0	129	BI510188	Group4.13			1339498	930341	CCAAGCATTAATCAGCCCGAG	CGTGCAGGCATCTCGTTC
UN021	b	0.0	134.7	0.0	129	AADG05001708	Group4.13			1339498	991217	GTCTCAACTCTTGAACGTAAACCG	TCGAACGACAAGGCGACTAAC
UN169Q	b	1.5	134.7	1.5	129	AADG05001704	Group4.13			1339498	1172900	TTCTCGTGCCCGTTACCA	CGCCAACCGTGAAGGTTA
UN191	b	4.8	136.2	4.6	130.5	AADG05001704	Group4.13			1339498	1233691	CATTGCCACCTACTCCAGGA	GCAGCAGGACGTGCAGTT
BI112	b	0.0	141	0.0	135.1	BI507182	Group4.14	UO		80748	29366	ACTCTTCCACGATTCGCTTC	GAACGAATGCATGAACGCG
BI204	d	4.9	141	4.7	135.1	BI510529	Group4.14			80748	26576	GGAAGACGCGGTTCCGTA	GTGTACGATTTGGAACATTGGG
IM2	d	4.1	145.9	4.0	139.8	U73934	Group4.15			836049	66886	ACGCAAATGACAAGTATTAG	GAGTGTATTTCGAAATCGATG	4
AT180	b	4.1	150	4.0	143.8	AJ509615	Group4.15			836049	175459	AGAGAACGATCCTCCGAGTG	GAGCACACCATCACGTTCAC	3
K0419	b	4.1	154.1	4.0	147.8	AADG05001686	Group4.15			836049	295053	TGAAGGTAGCGGGAGTTTAATG	TTATGCTTCGAGCAAACGC
BI078	d	0.0	158.2	0.0	151.8	BI506046	Group4.15			836049	400999	GCTTCTCCGATGCGTGATAGAAG	TCTCAACGTCGCGTCGCG
K0418	b	1.4	158.2	1.4	151.8	AADG05001681	Group4.15			836049	451665	ACTTCTATCTGGTGAAAGTTGCCT	CGGACGAAGCTACGACGA
AT103	b	4.3	159.6	4.2	153.2	AJ509551	Group4.15			836049	461123	CCTCCAATCGGCTAAACTCG	GCAGTCAGCGATCTCCAAGG	4
K0468	b	2.8	163.9	2.8	157.4	AADG05001679	Group4.15			836049	596625	CGTTATCTACCGCTACATTGCC	GAGCACGTCGAACCGGTAA
UN162	b	4.3	166.7	4.2	160.2	AADG05001677	Group4.15			836049	771013	TCGCTTTGCGTAACGCAC	GAGCGTGCAACGTGGTTC
K0417B	b	2.8	171	2.8	164.4	AADG05001673	Group4.16			286538	60895	TTCGCAATAATAGATTGTGATCTCA	TGGCTTTTAATCTTTAATCGCG
SV002	d	2.0	173.8	2.0	167.2	BI509174	Group4.16			286538	166385	TGACCAGGCTGGTCCGG	AGCCGTCGATGAGAATGCAG
AT083	d	5.2	175.8	4.9	169.2	AJ509543	Group4.16			286538	281144	AAGACGGCTACGAGACACGC	GAGTGGCGAGAATGAGGGTG	5
K0416B	b	0.0	181.4	0.0	174.5	AADG05001661	Group4.17			476526	97287	AAATTGGACTGTTTTGTACAAGGTTA	TCGATCTACGATTATCACGACGT
K0415	b	3.6	181.4	3.5	174.5	AADG05001661	Group4.17			476526	137052	AAACCATTCGTCCGTGGAA	AGGATCGATCGAGATCATTAGTGT
SV043	d	2.1	185	2.1	178	BI512267	Group4.17			476526	238472	CCGCTCGTGCCAGAATCT	CGGTTAATCTGGTTCGTAGCC
6687	v	4.0	187.1	3.9	180.1	BH816687	Group4.17			476526	275042	GGTAATCTGCCGGTATTACGG	AGCAAACGGAACGCGATC
K0414	b	2.4	191.1	2.3	184	AADG05001652	Group4.17			476526	395007	AACGATCACGAAACCATTGAG	TTAGTTTGGCACGGCCAG
K0413	b	6.1	193.5	5.8	186.3	AADG05001648	Group4.18			305936	73878	GACGCTTGTCCAACCGCT	CCGGATGAATAAACCGGC
K0412	b	0.0	199.6	0.0	192.1	AADG05001643	Group4.18			305936	200097	ACGTTCCCTTTACGGACCTC	AAGCCACGGTTGATACCGA
K0411	b	4.8	199.6	4.6	192.1	AADG05001639	Group4.19			131308	10468	GTCGAAGGGACGTGGATGA	CTATCAACCGCGTCCATACTG
K0455	b	2.4	204.4	2.4	196.7	AADG05001638	Group4.19			131308	48056	ACGAACGACGTTACGTCCAA	CAGCGAAATCCGTTTCGAC
BI098	b	3.6	206.8	3.5	199.1	BI506817	Group4.19			131308	106062	CGCGTTGGAACAGAAGTCATC	GCAAATACCTCGGTACCGGC
UN301B	b	1.2	210.4	1.2	202.6	AADG05006023	Group4.20	UO		154562	148616	ATTCGTAATTATATTATCCGAGCGTT	TCGTGTTGCATCCTCGAGTC
						AADG05001636	Group4.21			85446	409
K0454Q	b	2.4	211.6	2.3	203.8	AADG05001636	Group4.21			85446	10494	GTTCTCGCGTAATCACGGG	TTGCGGTATTCGAACGAGAG
UN129	b	4.4	214	4.2	206.1	AADG05001633	Group4.21			85446	79716	ATCAAATACCTAATGTGGTCGGAT	GTGTGCGTTCACACGTTCC
6594	v	1.8	218.4	1.8	210.3	BH816594	Group4.22			751404	134489	TTGCCCTGTGCCGAAGTG	CACATTTCGCGTCGTTCGA
K0410	b	3.6	220.2	3.5	212.1	AADG05001624	Group4.22			751404	193353	GTCCATGGTTCGTTTCATCTATTC	TGCTACGATTGAAACGTATCGC
AT143	b	0.0	223.8	0.0	215.6	AJ509585	Group4.22			751404	376511	GTGGATAGACAGGGACGATG	CTATATTTCACAGCCCTCGC	13
AP062	d	1.3	223.8	1.3	215.6	AJ509347	Group4.22			751404	381899	GCGAAATTGTGGCTATGGAG	ATCGTGTCTGCTTCCTCGTG	ho	3	2	3
AG005D	b	2.6	225.1	2.5	216.9	AJ509724	Group4.22			751404	429562	CGTCCGTAACCAAACGGATG	AACATAAATCTCCATCCAGGTGGA
K0453	b	2.6	227.7	2.5	219.4	AADG05001623	Group4.22			751404	485899	TCCGGTACAGCTATATCGAAGG	CCGTGTACCGGGTGGATC
AP220	b	0.0	230.3	0.0	221.9	AJ509451	Group4.22			751404	534782	ACATTGCCGCGAGCTATG	GCGCTTTTCGAGTAGCGA	ho
K0409	b	5.4	230.3	5.2	221.9	AADG05001620	Group4.22			751404	606016	TCGCGCTATCATTCACGACT	GCAAACTGGAAAGATGAATCGA
SV166	b	2.7	235.7	2.7	227.1	BI504886	Group4.22			751404	657062	CAATGCGACGACGAGGATG	AGTCAGATTTTATTAAAGCGAAAGATGTAG
5044	d	0.0	238.4	0.0	229.8	BH815044	Group4.23			1074674	51970	GCCGTGGGTATCATTCGC	GCATCTTTGCCCGTGCAG
6393	v	1.2	238.4	1.2	229.8	BH816393	Group4.23			1074674	96028	TGGATGTATAACCCTTCCTCGG	TCCGCTTCGAATTTCCACTC
SV347	b	5.0	239.6	4.8	231	BI509888	Group4.23			1074674	159012	GGGTCGAGATGGAGACACATATC	ACGCCATTTCCTGGAACG
K0408	b	0.0	244.6	0.0	235.8	AADG05001609	Group4.23			1074674	263632	GATATCGTTCCTTATTTGCAGTCG	GGCCAGGCAAAAGTGGTTC
BI162	d	6.4	244.6	6.0	235.8	BI508879	Group4.23			1074674	330431	TGCTCTCCTTCAACCTTCGC	TCAAATTCCATTACCACGCG
K0471	b	1.2	251	1.2	241.8	AADG05001608	Group4.23			1074674	402405	TAATTCGAGGCAATCTGCTTCT	CGGGATTAACAGTCGCGTT
K0407	b	0.0	252.2	0.0	243	AADG05001606	Group4.23			1074674	437464	GACCGTAAGAGTCGGTGCG	CAAACGCCAATCGAACGA
K0452B	b	3.7	252.2	3.6	243	AADG05001606	Group4.23			1074674	450377	ACCATCCGTTCCGCGTAA	CGCTCGCTAGGTGTGACG
BI198	d	5.3	255.9	5.0	246.6	BI510297	Group4.23			1074674	571707	GACTTTGGCCGTCAACGG	TTCGTATCGCGCATGCAG
K0460	b	0.0	261.2	0.0	251.6	AADG05001598	Group4.23			1074674	698504	AAGGGCATGTTTAGGCAAATATCT	TTACAAAGATAGGTTTGAACAATTACACA
K0406	b	2.1	261.2	2.0	251.6	AADG05001598	Group4.23			1074674	716666	TCATCCACGAATCGAGGATG	TCGTCTCGAGTGAGCAGCC
BI012	b	1.0	263.3	1.0	253.6	BI503209	Group4.23			1074674	772616	CCTCGACTTGCAATCCGAC	TTTCGTCCGCCAAAGTGTAC
BI202	b	4.2	264.3	4.0	254.6	BI510508	Group4.23			1074674	816979	ATGGCGCATGAGAGTGCG	TCGACTCAGACGATTCGCTAGAC
H001	d	1.2	268.5	1.2	258.6	AF140066	Group4.23			1074674	1013696	AAGCAAGCTAGGTAATCATCA	CGATTCGTCTCTCACAATGTACT		3	2
SV203	b	2.4	269.7	2.3	259.8	BI504436	Group4.23			1074674	1015794	TGTTTCGATGTCCGGTGGTA	CGCATCATTCGTTCGTTCG
K0401	b	1.2	272.1	1.2	262.1	AADG05001585	Group4.23			1074674	1052733	TTGGCCGTCGTTCAATCC	CATCCTGTCACCCGTGTCC
K0405	b	0.0	273.3	0.0	263.3	AADG05001581	Group4.24	UO	NO	40158	35217	GATGAGATGCGGCATGCA	CGTGCGATTACATCGCCTT
UN303	b	2.4	273.3	2.3	263.3	AADG05006441	Group4.25	UO		109588	1091	TGGTTTATTCCAAATACCTAAAGGAG	ATGGAATTGATAAATCACATGTGGT
UN108T	b	0.0	275.7	0.0	265.6	AADG05001573	Group4.26	UO		198955	76198	TCGATCCTACCTTCATAAGAAACG	CGAGGAGAAGTCGTTGCAGA
BI075	b	0.0	275.7	0.0	265.6	BI505804	Group4.26			198955	166061	TTCACGCCCATTCGGATC	CGTTATTAACAATTCCGCAAGG
K0473	b	8.5	275.7	7.9	265.6	AADG05001565	Group4.27			664485	61978	ATACCAAGGATTCGCGTTCAC	TCTAAACGAGGTTATAATACACGCG
SV049	b	4.0	284.2	3.9	273.5	BI515572	Group4.27			664485	284243	AATCGATCGTTTGATGATGGAG	GGCGCTAGAATCCCATTCC
AT087	b	0.0	288.2	0.0	277.4	AJ509547	Group4.27			664485	363162	GGCAATCCCATTTGCGTC	ACCATCCGTTGGTATCGCAG	ho
AP164	d	3.3	288.2	3.2	277.4	AJ509414	Group4.27			664485	375798	CTCCGTATCGCTACGCAG	TAACGACCTAGGAGAAACGC	he
BI187	b	3.9	291.5	3.8	280.6	BI509924	Group4.27			664485	467055	AAGGCGATCAAGACTCGAGAG	GACAACGGGTTGCGTTGA
K0451B	b	3.9	295.4	3.8	284.4	AADG05001552	Group4.27			664485	511286	CTCCTCTCGGAACGCGTC	AAGGTGCGTGTATCGCGAC
AP313	d	0.0	299.3	0.0	288.2	AJ509504	Group4.27			664485	561000	TAGCGCCCTAACGTCCAAC	CCCTTCTACCACCGACGC	18	3	1	8
AC139	b	0.0	299.3	0.0	288.2	AJ509681	Group4.27			664485	590977	ACCAGTGTTCACGGTAAACG	GATCATAGAGTACGCGCAAAG	18
AP208	b	2.8	299.3	2.7	288.2	AJ509442	Group4.27			664485	618908	GGCTTGTAAATTCGTGGAGG	CGAAACGGAAACTAGGCCT	18
BI023	d	---	302.1	---	290.9	BI503461	Group4.27			664485	639826	GGAGGGGACGACATTCCC	TCCCTTCGCGAGACGACA
LINKAGE GROUP V: 121 markers, length Haldane 278.9, Kosambi 265.3
UN341	b	1.1	0	1.1	0	AADG05006095	Group5.1	UO		78965	3453	AATGTTTAATTATCGGATTCCGATT	ACGTGCAATATAAAATATGAAACGTG
UN377	b	0.0	1.1	0.0	1.1	AADG05006142	Group5.2	UO		196068	37166	TGTTAAGTCCTCGCGTGGG	AACGTCGACGCAACCTTGT
UN411	b	1.1	1.1	1.1	1.1	AADG05006143	Group5.2			196068	112286	ATCGTGGAAACATTGTGCAGA	TGCGGCCATCAGTCTCAA
AP120	d	0.0	2.2	0.0	2.2	AJ509388	Group5.3	UO		188735	142243	AAGGAGACAATTGGACATCGG	GTCGACACACGCTTCAATATAGC		0	0	0	0
AT105	d	4.7	2.2	4.5	2.2	AJ509553	Group5.3			188735	176790	ACGTATCGTCACGCAAGG	CGCATACTTCTCGCCGT
							Group5.4			746954	161
AC063	b	5.7	6.9	5.4	6.7	AJ509649	Group5.4			746954	135699	CCCAATAAAAGCGACAAACG	CCAGGACCAATAATCGTTTCA	0
BI019	b	0.9	12.6	0.9	12.1	BI503384	Group5.4			746954	558080	CCGCTTCCCTGCACATAA	GTATTATACGTTCGAAGAGCGATAC
AC126	b	3.7	13.5	3.6	13	AJ509674	Group5.4			746954	602391	ACGGTAATATGCGCGAGC	CAGGAATATCAAAGAATCCGG
K0502B	b	0.0	17.2	0.0	16.6	AADG05001857	Group5.4			746954	718914	GTTCCGTCGTACCACCTGC	GCGTGGAACGAACGGAG
K0551B	b	7.7	17.2	7.2	16.6	AADG05001862	Group5.5			304113	32704	CTCGTGTTCCAGCACCGTT	AGCTCGTTCCACCCCCTT
K0558	b	2.8	24.9	2.7	23.8	AADG05001863	Group5.5			304113	135822	CGACGATGGTGGATGCAA	ACTTTCGACTTCGACTCCTCTCTAT
AP240	d	0.0	27.7	0.0	26.5	AJ509464	Group5.5			304113	227889	AAACGACGTCCGCAACAC	TGAACGGTAAACAGCCATCA	ho
K0503	b	0.0	27.7	0.0	26.5	AADG05001864	Group5.5			304113	286641	GTGGTGGCTGAGGAGTGC	AGACCAGAGTGGAAGAAGCATC
UN001B	b	4.8	27.7	4.6	26.5	AADG05001868	Group5.6			621196	12613	ACATGCACTCTTTCTTCCACTGT	TGGAACTAACGCGTAAGAACG
UN003	b	3.6	32.5	3.5	31.1	AADG05001878	Group5.6			621196	438392	AGGGATCACCTCTGCGAATC	CTACCGAATCCGCGACGA					he
BI088	b	0.0	36.1	0.0	34.6	BI506344	Group5.7	UO		343077	138231	CGATTGGACGTGGACGTG	AACGCACACCGTGTCCTG
K0552B	b	3.6	36.1	3.5	34.6	AADG05001890	Group5.7			343077	342133	CACGCATAAGATCAACGCATT	ATCCTGTATCCGAACATTACGTTT
AT126	b	1.2	39.7	1.1	38.1	AJ509569	Group5.8			490522	181973	GATGGTGAAGAGGGCGAAAG	AACCACATGCACACGGTGC	he
AT172	b	2.4	40.9	2.3	39.2	AJ509608	Group5.8			490522	210605	GCGTGGACGAGGCAATTTTC	GCACCACTTCAGCCCGTTTC
SV185	b	1.2	43.3	1.1	41.5	BI507391	Group5.8			490522	246390	AGCTCACGCAGCACATGC	GACGTTGTTTCCATCACCACTC
BI122	b	0.0	44.5	0.0	42.6	BI507561	Group5.8			490522	290605	AGCGCGTGCGTAAGGAAT	TGCTCACTCGGTGTCAACG
BI243	b	2.4	44.5	2.3	42.6	BI512165	Group5.8			490522	293244	GAGCGAGAATGCGATGGAG	AGATCTATCATTCACATTCTCACCG
SV325	b	0.0	46.9	0.0	44.9	BI503141	Group5.8			490522	297522	CAAGGTCGAGGGTGGTGC	GGAGGGACAAATGTCGCG
SV268	b	0.0	46.9	0.0	44.9	BI515859	Group5.8			490522	299492	TTACAAACCAGTTCGAAGGAAGC	GGCTGTGATGCATTCGCG
BI272	d	1.2	46.9	1.2	44.9	BI513447	Group5.8			490522	303245	GAGGCGAAAGATTACATTACATGC	GGATGGTCGACGGGTAGC
BI052	d	0.0	48.1	0.0	46.1	BI504742	Group5.8			490522	308448	GATTCGAAATCGTTCGATCTACG	GTGTGGGAGAAGCCGTGC
SV135	b	0.0	48.1	0.0	46.1	BI507219	Group5.8			490522	313551	TCGAGTGGGAGTGCGTGC	CGACCGAATCACCCCCAAG
UN206	b	0.0	48.1	0.0	46.1	AADG05001908	Group5.9	UO		118122	115211	AAACGGATCTGTAAGGAGCAATT	CCGGTCTTAACGAACGCA
UN048	b	0.0	48.1	0.0	46.1	AADG05001909	Group5.10			471532	16979	TCACAAGTATCGATGCATTTGC	GATATCAGCCAGCGCGAA
						AADG05001910	Group5.10			471532	17068
K0553	b	6.8	48.1	6.4	46.1	AADG05001912	Group5.10			471532	225597	CCACGTTAGCCCAATCGC	CGCGAGACACGTATTTGTACG
UN046	d	0.0	54.9	0.0	52.5	AADG05001915	Group5.10			471532	423220	GATGACGTTACTCGTGGGACG	CCGTCGAGACCAACCTGC
K0506	b	0.0	54.9	0.0	52.5	AADG05001917	Group5.11			717085	26618	CGGGAATATTCTTCAGAGCGTA	GTGGAACCATTCTCGATGGAC
AC220	b	6.9	54.9	6.5	52.5	AJ509714	Group5.11			717085	128781	CACAATTCAAACTATCGTCTCA	GGTATCCCGTGTATTATCAGAC	0
AP159	d	1.9	61.8	1.9	59	AJ509412	Group5.11			717085	351074	ACGCAACGTCAATGACACG	GATTGTAGATTGGCCTGAATCG		0	0	0	0
6505	b	9.1	63.7	8.4	60.9	BH816505	Group5.11			717085	469571	AGACACATGCACCGACGTTG	TTAGCCCAGCCTCTCGAGG
UN164T	b	0.0	72.8	0.0	69.3	AADG05001934	Group5.11			717085	679995	GGCATTTGTTAACATCTCTTGACA	CCGATATCGATCAGTATCGATCA
UN145	b	3.9	72.8	3.7	69.3	AADG05001938	Group5.12			1723607	57468	TCTATCTTGAGAATTTTGAATTCGG	TGATACCTATTCATCTTATCGATTCG
5450	b	4.7	76.7	4.5	73	BH815450	Group5.12			1723607	228650	CCGAATCGATTATTGCTTTGATTAG	AGCTCGATCACTTGCGCG			he	he
K0507	b	1.1	81.4	1.1	77.5	BH815450	Group5.12			1723607	382772	TTGCACGTGGTTGCCTATTAC	ACGTCATCGGTATCGCGA
AP039	d	7.5	82.5	7.0	78.6	AJ509325	Group5.12			1723607	514809	GTAAACAATCGAACCGGAATG	TGCTGACAAACTGACTCGCTA		0	2	0	0
BI062	d	4.9	90	4.7	85.6	BI505369	Group5.12			1723607	717686	GGAGAATTCTGCGACTGCTTG	GAATCGACCAATAATGGACGG
K0508	b	2.4	94.9	2.3	90.3	AADG05001960	Group5.12			1723607	821658	TCCTGGTAGGCATCCCGT	CGATTCTGCCACGACGAA
AV006	b	4.9	97.3	4.7	92.6	AJ509738	Group5.12			1723607	1057420	TCCTGGAGGAAATCGGTCAC	CCTCTCCGCGTTCATTGC	0
K0509	b	3.7	102.2	3.5	97.3	AADG05001969	Group5.12			1723607	1258807	TTCTATCCGATTTGTCGATGATT	ACGGCGAGGATCCTGATC
H110	d	1.0	105.9	1.0	100.8	AF140079	Group5.12			1723607	1468525	CGCTCGCGGTGGATTTCATTT	GGCAAAAGTGGCGGAGAAAGA	1
K0510	b	0.0	106.9	0.0	101.8	AADG05001974	Group5.12			1723607	1510321	CCGGTCGTTACACCACAGTC	TTCGTTCGAAGGGAGCTTG
BI286	b	3.0	106.9	2.9	101.8	BI514253	Group5.12			1723607	1613243	AGTATGCACGCTGCGACG	GTTCCGTTTTATGAAAATAATGGC	ho
UN190	b	0.0	109.9	0.0	104.7	AADG05001977	Group5.12			1723607	1700889	CACGCTCTGATTCGTGCG	AAGTTGGCCAACTCTTATCGAA	he
K0511	b	0.0	109.9	0.0	104.7	AADG05001981	Group5.13			458822	31719	TAAACGAACGTGACTCGTGCA	GTATCCTCTACGCACGTAACACGT	he
AC090	b	2.0	109.9	1.9	104.7	AJ509660	Group5.13			458822	53113	GATCGTTGAAAGTCGAGGAA	CGCGTGTAAAAACAGTGTGG	1	0	0	0	0
SV163	b	8.3	111.9	7.7	106.6	BE844627	Group5.13			458822	263600	ATATTGTGGCACGCAGTTCATC	GGAATTAAAGGCAGAAACGGAC
UN313T	b	0.0	120.2	0.0	114.3	AADG05007135	Group5.14	UO	NO	117912	69977	GTGAAAATATTGCTTTCATTGCAAT	CATATGCTGCAATTATTTGACAATCT
UN189T	b	0.0	120.2	0.0	114.3	AADG05001991	Group5.15	UO		123232	3572	TGTCTTGTCTAACGTGCTGTCATATA	TGGTGCGTGCACTATGCA
AP180	d	0.0	120.2	0.0	114.3	AJ509426	Group5.15			123232	32011	GATCTCGTCACTCCTGTTGTCG	CCATGTTTCGTGTGAAGTAACAAA	he
AP218	d	6.6	120.2	6.2	114.3	AJ509449	Group5.16			987962	47080	AGGGATGGAATTCTTCGATT	TTGTCACAATTCCGCTTGA				0
K0512B	b	7.5	126.8	7.0	120.5	AADG05002004	Group5.16			987962	218193	ACCGTGAGCCGTTTCGTC	CGCTCTAATCGTCGAACGAA
AT164	b	0.0	134.3	0.0	127.5	AJ509602	Group5.16			987962	402057	CCAAACGAACGAGTGTCCG	CGTCTCCCATTCTACTCCGC	he	0		2	0
AT200	d	0.0	134.3	0.0	127.5	AJ509628	Group5.16			987962	449340	ACCGGCACATGGGCAC	CTGCGTTTGACAGCCCTAG	6
AP225	v	2.3	134.3	2.2	127.5	AJ509454	Group5.16			987962	451777	TTCTGCGGTGTCCCTCGT	TTAAACGGCGAGGATGCTG	5			0
UN066	v	9.6	136.6	8.9	129.7	AADG05002013	Group5.16			987962	491243	ACGCGACAAGCTCGACAAG	GGCTCCGATCCGAAATCAT
UN174B	b	4.3	146.2	4.2	138.6	AADG05002022	Group5.16			987962	841290	TCGATTGCACGACGATAATTG	ACGTACGACAAGTTACGCGC
BI355	d	0.0	150.5	0.0	142.8	BI516593	Group5.16			987962	981739	ACCGAAGGAAGGATCGTGC	GTTCGCGATAGAATCGACAGATAG
BI371	b	3.0	150.5	2.9	142.8	BI517082	Group5.16			987962	987877	GTTTCTGCAGTGTACAAAGAATCG	TCGAACTTAGAGTTTGCAATCAATAC
6512	b	4.8	153.5	4.6	145.7	BH816512	Group5.17	UO		129662	105319	CAAAAGGAAATGGGAGCGC	CCCGGAGACGTCGATAACG
K0515	b	4.8	158.3	4.6	150.3	AADG05002040	Group5.18			329140	124517	CCGGATCGTTTAGTCGAAGG	ATCACGAGCTCGTTATTGCC
BI152	d	0.0	163.1	0.0	154.9	BI508524	Group5.18			329140	248136	GCCGCGATGCACAACAGT	CAGGGGATGCCGTTCTGTC
5315	b	2.0	163.1	1.9	154.9	BH815315	Group5.18			329140	320898	GGCCACGAATAATCTCCACG	CCGCGATATTGTACCACGC
							Group5.19	UO		209488	205797
AP100	b	0.0	165.1	0.0	156.8	AJ509372	Group5.19			209488	66535	AAGGGACCGAGAATCCGC	TCCATTATTTCGGGTCGGG
AP187	b	4.1	165.1	4.0	156.8	AJ509432	Group5.19			209488	64249	TGCTTCTTCGGTGACAACTA	GAGGAGCAATCCTTTTCTCT
UN221	b	9.1	169.2	8.4	160.8	AADG05002049	Group5.20			317138	10244	TCGAAGATCAATTAAGCGGGT	TATTGCGTCCACCGATGC		he	he
K0554B	b	0.0	178.3	0.0	169.2	AADG05002046	Group5.20			317138	255504	TTTGAAATAAATATTCAATCAGAGGGT	AAGGGGGGTTCACTTTGTCAT
UN186B	d	5.3	178.3	5.0	169.2	AADG05002053	Group5.21			442966	91315	TATCCGCAATGTCCTACCACC	AGGGATATAACGGTAACGGACAA					he
K0555	b	2.6	183.6	2.5	174.2	AADG05002054	Group5.21			442966	175785	TAGGCAGGTAGTCGAAGGACG	GCTATGTCGGACCTCCGC
K0518	b	1.3	186.2	1.2	176.7	AADG05002056	Group5.21			442966	229338	CAATCAACGAGACGAATAAGTAGAG	CTTCAGACACTCGATGATGCC
BI003	d	1.1	187.5	1.1	177.9	BI502759	Group5.21			442966	322223	TGCCCTTGGAGTCATTATCATTC	TGGAATTCGGTGGGCATG
BI036	b	1.1	188.6	1.1	179	BI504085	Group5.22			796892	11182	AATCCCACCCGCCTGTTG	ATGTAATCACTGCAGAAGTTCTTCTACG
SV172	b	2.2	189.7	2.2	180.1	BI510606	Group5.22			796892	73281	CTCGAGTTTTCTTTATCTATCAGATGTG	TGTTGCATACCTTGACTGCCTAG		he	he		he
A058	d	6.4	191.9	6.0	182.3	AJ509264	Group5.22			796892	157116	AAGAATAGATGGACGACGAGAG	GCATCCCACTTGTAATACAATTC
K0519	b	4.7	198.3	4.5	188.3	AADG05002067	Group5.22			796892	305905	AAGCCGTGTACAGAGTGGGA	ACTCACCTGATATCCGCGC
5983	d	6.9	203	6.5	192.8	BH815983	Group5.22			796892	486517	GCGTGGCCACCTGTTACG	TCGTGAGTCGGCCGAATC
K0520	d	7.5	209.9	7.0	199.3	AADG05002075	Group5.22			796892	634340	GTTGCACAGGCACGAGCT	TCCGTTGGAACAAGTTCTCG
K0521	d	1.3	217.4	1.2	206.3	AADG05002077	Group5.22			796892	762367	CGTCTCGCGATAAACCAGC	TTGAATGTATCGAATCGAATTGG	12
UN359B	b	1.6	218.7	1.6	207.5	AADG05006485	Group5.23	UO		79559	77084	CGCCACTCGTGTATGGGA	TGCACAATAATTGCTACCGCT
UN379	v	0.9	220.3	0.9	209.1	AADG05007152	Group5.24	UO		85156	73327	TGAATTGAATGGTGTTAATACTAAATGC	GCACTGCTTGTTAATCTATGCCA
UN122	d	8.7	221.2	8.1	210	AADG05002082	Group5.25			345411	61273	GATGCACCTTCGATCTCGATC	ACTATCTCTGCTCCATTCGCC
BI365	d	0.5	229.9	0.5	218.1	BI516821	Group5.25			345411	207738	ACAACGACGCGAACATTATGAA	CGATAACTTGGCTCGCGC
SV329	b	0.0	230.4	0.0	218.6	BI504508	Group5.25			345411	264571	GATCGATTGGCCCGAGAC	ACACGACGGTAGTGGCGC
BI255	d	0.0	230.4	0.0	218.6	BI512700	Group5.25			345411	308385	GTTGCGTGTACGTTGCGC	GCACTCCCACACGTTGTGC
BI329	b	1.7	230.4	1.7	218.6	BI515547	Group5.25			345411	323605	CTTATGGATATTCAGTCTCCTCTTCG	TCATTGGGAGGAATTCTCTCG
BI245	d	8.0	232.1	7.4	220.3	BI512334	Group5.26			630778	121418	AGGTGACGAACGCCATCG	AGAAATCATGTTATTTGCTACACTGC
K0522	b	4.3	240.1	4.2	227.7	AADG05002108	Group5.26			630778	213951	AGCGACAATGATCCAAAGTCG	CTACGATCCGACTGCAGACG
BI185	d	3.5	244.4	3.4	231.9	BI509837	Group5.26			630778	320970	CGGTCACTGATCCGGGAG	ATGGACAGCACGTTTCATGC
6339	b	1.7	247.9	1.7	235.3	BH816339	Group5.26			630778	409932	CGCACACGACATGCATATCC	ATCTGCTGCAGAGGGTCGAG
6385	b	0.0	249.6	0.0	237	BH816385	Group5.26			630778	413811	GACGAAGCTGCGGTTACGAC	CGATCGATGCATTAACGCG
6063	b	3.9	249.6	3.7	237	BH816063	Group5.26			630778	413848	GCGAGGAGATCGGTTAAACTGAAT	TAACGCGTAAAATTAAGGCTCGTC
K0523B	b	1.3	253.5	1.2	240.7	AADG05002132	Group5.26			630778	574636	ATATTCGCGCGTCATCCTT	CGTCACGCGGAATTTACG
GJ	d	0.0	254.8	0.0	241.9	U73930	Group5.27			267861	100250	GACAATGGACACCTCAAAAGC	CGCAGACTTTCTCCCGAAAG
K0524	b	1.4	254.8	1.4	241.9	AADG05002144	Group5.27			267861	166161	TCGCATGTTTGTTCGCATG	GTCGTGCCTGCAACCATTAG	ho
BI274	b	1.4	256.2	1.4	243.3	BI513484	Group5.27			267861	206717	GTTATTCTTTAAATACAGTATAAAATGCC	AGAACATTCGAATATGTTCTTCG
UN230	b	0.0	257.6	0.0	244.7	AADG05005738	Group5.28			131678	39365	GATCTGCACGTCTCGAGGG	TTTGATTCGAATCGCGTGA
UN412	b	2.9	257.6	2.8	244.7	AADG05005738	Group5.28			131678	42850	TTGAAGCAGATAACGCGACG	CCTTGAAATCCATCCAAATCCT
UN413B	b	0.0	260.5	0.0	247.5	AADG05005743	Group5.28			131678	82591	GGAAGGATGGTTATGCAACG	CGATACAAGCTCGCACGC
UN416	b	0.0	260.5	0.0	247.5	AADG05005746	Group5.28			131678	115377	CCGGATTTGCTCAGCTTACC	TCCTTCCAAGCCACTAACGG
K0525	b	0.0	260.5	0.0	247.5	AADG05002168	Group5.29			316770	103105	TAACAAACGACTGGATGCTGG	TCGACAACCATGAGACGAGAA
SV282	b	2.9	260.5	2.8	247.5	BI511662	Group5.29			316770	184204	CGTAATTAAGGCACGTAGCCG	TCCTGATCCAATGGCGTCTC
K0556	b	0.0	263.4	0.0	250.3	AADG05002151	Group5.29			316770	299743	TATAACGAACCGCGCTCG	GAACGCGAGTAATTGTTCCG
K0559	b	0.0	263.4	0.0	250.3	AADG05002190	Group5.30			381155	46569	CAAGATTCAAAGAATCGACGCT	CGACCAACGTTCGTGGAA
K0557	b	1.4	263.4	1.4	250.3	AADG05002190	Group5.30			381155	61954	TTATGACGTAACGGATTACAAGGA	TCTGTCCCACCAGGATGCTA
AT030	b	0.0	264.8	0.0	251.7	AJ509518	Group5.30			381155	216292	AATTGGAGTGTTCCTCGATG	ACAATATGTTAATTATCGACAATCG	ho
AT049	b	0.0	264.8	0.0	251.7	AJ509525	Group5.30			381155	219585	GGTTCCGCCTTCTTCTGC	GCGTGAAATTCACCTTTTCG	13
UN205B	b	3.6	264.8	3.5	251.7	AADG05002174	Group5.30			381155	364141	GCCATTACGAGAATGTCCCAG	TGCTCTTGGAATATGACCTACAGG				he
AP053	v	0.9	268.4	0.9	255.2	AJ509338	Group5.31	UO		153307	19864	CCATGAGTCGTCCATACGC	CCGAGCGAATGCCACC
UN372B	b	0.0	269.3	0.0	256.1	AADG05007340	Group5.32	UO		75165	28349	TTGCTAATGGCTGCAATTACG	GCATTTTCTTGCATATGTGCATAT
BI055	b	0.0	269.3	0.0	256.1	BI504934	Group5.33			520662	125914	TTATATCGATTCGCGTCGAGTC	AACGCGCGAAATTGATGC				he
BI032	d	0.0	269.3	0.0	256.1	BI503964	Group5.33			520662	133690	GCAACCGATACCGATACCATAC	GCAACCACGAGATGGTAAACAC
SV209	d	0.0	269.3	0.0	256.1	BI509123	Group5.33			520662	136769	GCCGGATAGAAGGAGAGCTATC	GCTTGCTCGGAAGCTTGC
SV333	d	3.3	269.3	3.2	256.1	BI506326	Group5.33			520662	144076	TTGTTGTATGCGAATGTTTCCC	GACACCTAGTACTTGCTTAACCGATG
AP143	d	1.6	272.6	1.6	259.3	AJ509400	Group5.33			520662	202915	ATCAACACCGCGTATCGACTG	GATCGGCGGGTGTTCCC	13
SV100	b	0.0	274.2	0.0	260.9	BI516675	Group5.33			520662	221693	GCAAATACTGATACTACTCGCGTC	ATACGACGTTACTAGCAAACTCGTT
BI201	d	4.6	274.2	4.4	260.9	BI510453	Group5.33			520662	273893	GCGTATCAGGTGATCGAACTTG	TCGCTTTCTGCGTTAAGTATCG
UN142	d	---	278.8	---	265.3	AADG05002228	Group5.33			520662	443821	TGGAATAAATCAATCTCTTTTCCG	AATGCGGATATGTTCTTCTTTAATG
LINKAGE GROUP VI: 139 markers, length Haldane 318.7, Kosambi 305.7
UN261T	b	3.4	0	3.3	0	AADG05005987	Group6.1	UO		156851	28654	TTGAATCGATACTTTCATTGAAATCT	TGGTTTCGAAAGAATTTAAGCTG
UN330	b	0.0	3.4	0.0	3.3	AADG05002233	Group6.2			303322	75251	GGATGCAGATGAGACGCG	TGCCACGGATTTGCATTC
AT179	d	0.9	3.4	0.9	3.3	AJ509614	Group6.2			303322	208728	CGCATTTGTCGAGGTGATAG	CATACATGGGAACAAATGCAC	0	0	0	0	0
K0640	b	3.8	4.3	3.7	4.2	AADG05002239	Group6.2			303322	250742	GAATGTTTACCTAAGATTTTCTTAGCA	TGGTTTTTCAGAGGTAACCATAATC	he
K0639	b	2.9	8.1	2.8	7.9	AADG05002244	Group6.3			129637	15527	ACGAAGTCAATTTCGGGAATTT	AGCCTTTCCGGTACGATTTG	he
AP097	d	3.0	11	2.9	10.7	AJ509369	Group6.3			129637	103681	AATTCGTGGTCTAATGCTCG	TACGATGTATTGACACACGG
UN393	b	0.0	14	0.0	13.6	AADG05008245	Group6.4	UO		74009	60958	TGCTATAGCAAAGCCCTCGAC	CTCCACCGTATCCCTCGG
SV104	b	1.5	14	1.4	13.6	BI509723	Group6.5			175710	138810	GTTCAGGGGAGGCGGAGATAT	TCGCGCACGGATGTGAGT	he
SV315	v	0.0	15.5	0.0	15	BI505971	Group6.5			175710	138904	AACTATGCGACGCGTACACC	CCATTTGTAAAGTGTTGCTAGCTG
BI002	d	1.7	15.5	1.7	15	BI502751	Group6.5			175710	162852	GTTCCGTCAACGACAACACG	CACGAAGCGTACCAGGCAC	0	0	0	0	0
UN116	b	0.9	17.2	0.9	16.7	AADG05002259	Group6.6	UO		180472	81946	ATCAAGATTTGAGGGTGGTACCT	CGTTGTAACGTTATCGCCTAGTC	he
UN178	b	4.5	18.1	4.3	17.6	AADG05002262	Group6.7	UO		140305	107302	TCTGCAGAGCGACGGATC	CTGGCCAGTTGCCAACAT	ho
UN181	b	2.6	22.6	2.6	21.9	AADG05002267	Group6.8	UO		232295	63118	ATATCCGTTTGTAATTTCACACTCC	CGCGAGAACCGTTCGATC	ho
UN395	v	1.8	25.2	1.8	24.5	AADG05007317	Group6.9	UO		83519	75751	TGAAACATCAACTTTCCCTTCG	ACAAACCATTGTTACAAACCATTATT
UN305	b	0.0	27	0.0	26.3	AADG05006903	Group6.10	UO		104454	9743	ATCAGCGGAGCACCTGGA	CGTCATCAACGAAACTCAAAGG
K0638	b	2.6	27	2.6	26.3	AADG05002277	Group6.11			373406	20018	TTATTGCAATGGCCAGTCG	TTACCAAGCACGACATCGG	he
K0637	b	0.0	29.6	0.0	28.9	AADG05002275	Group6.11			373406	167321	TGGAAGGGATGACTCGGC	TGTTGAAGTGCCATGAGCG	ho
AT153	d	0.0	29.6	0.0	28.9	AJ509592	Group6.11			373406	326959	CATAAATGGACCAGGGAGTGG	GCGTAGGTGTTGCCAATTTG	1	0	0		0
UN218Q	b	1.4	29.6	1.4	28.9	AADG05002281	Group6.12			222162	101307	ACCGTTGTTGGTCCGACG	GCAACGGTAACCAGAGAAACG
UN148T	b	0.0	31	0.0	30.3	AADG05002283	Group6.12			222162	199056	AGCCGTTGAAACGCACCT	GTATCCAAGATCCACGACGC	he
K0654T	b	5.1	31	4.8	30.3	AADG05002303	Group6.13			282463	49103	ACAACTATTTTACTCGGAGGACGA	TTCAGGCAGTAAATTAGGACAATTC
K0660	b	0.7	36.1	0.7	35.1	AADG05002300	Group6.13			282463	150523	TGTGAATTCACTCTCACGCATC	CACGCCATCGAATTATTACCTT
K0661	b	4.0	36.8	3.9	35.8	AADG05002298	Group6.13			282463	180560	AACGCGTTAGTCACGGTCC	TCGATCAAAGATAATCTTCGATACC
UN139B	b	1.0	40.8	1.0	39.7	AADG05002295	Group6.13			282463	242854	ATCGGGCACTCTCGCTTG	TCGATAAGCGTGCTGCATC
UN213	d	0.0	41.8	0.0	40.7	AADG05002310	Group6.14	UO		103332	76352	CTGTTTCGGCTAAGAGCTCG	ATCATACGCTCGAGGACAATG
UN081	v	3.0	41.8	2.9	40.7	AADG05002285	Group6.15			310236	51945	CGTCGAGCGAGTAGCTTCC	GGCATCGCAAACAGTCGT
UN082	v	1.5	44.8	1.4	43.6	AADG05002291	Group6.15			310236	202255	GAACCGGCTCGATGGTGT	GATTACATTCGTGGCATGGC
UN094	d	0.0	46.3	0.0	45	AADG05002292	Group6.15			310236	254127	CTGTGCGCGTTACAGAAAGC	ATCTTCGTTGTTCGACTTTTCATC
UN333B	b	3.5	46.3	3.4	45	AADG05008174	Group6.16			214527	27788	GTGTAACCTGCTCACTTCTTGGA	CACGCATGCACGTTCTCA
UN332	b	0.0	49.8	0.0	48.4	AADG05008172	Group6.16			214527	191258	ACTGTCATTTAAATGTTTTGGAAACTT	AAGATTTTGCAGATTAATAGGCAATT
UN061	b	3.5	49.8	3.4	48.4	AADG05002313	Group6.17	UO		43357	28477	AGGGACACGTTGTGACGTG	TTCTTGATGCTCGTTCCATTC
UN240	b	0.0	53.3	0.0	51.8	AADG05005873	Group6.18	UO	NO	179713	56550	TCAAGCATATTTTTGCTCAATATATCT	ATGTCATGCTAAAGGAATTCATTTT
UN060	b	0.0	53.3	0.0	51.8	AADG05002318	Group6.19	UO		328789	155593	GTGGAATTCTCGCGTGGA	CTCGCCTCGGATGATCAA
UN031	b	6.0	53.3	5.7	51.8	AADG05002322	Group6.20			353667	325316	TCGATGATGCATCTCCATCC	CGTTTAATCCCTTCGACTTGAC
UN029B	b	1.1	59.3	1.1	57.5	AADG05002323	Group6.20			353667	6309	GAAATTCGCGGAAGTGTAGTAGAA	TGACGTGGCTGTTGAAAGCT
SV168	b	0.0	60.4	0.0	58.6	BI506541	Group6.21			811620	39643	CGTAAGCTCGAGCTTGAACGTAG	AATCCAGCAGCAGCCGCT
A113	b	8.6	60.4	8.0	58.6	AJ509290	Group6.21			811620	39916	CTCGAATCGTGGCGTCC	CCTGTATTTTGCAACCTCGC	1	0	1	0	0
AG25A	d	1.7	69	1.7	66.6	AJ509728	Group6.21			811620	290160	TAACCACCCTCTTGCGCG	TTCTCGGATTCTCTCGAATATTCAC	ho
AC032	d	0.0	70.7	0.0	68.3	AJ509641	Group6.21			811620	314234	TGCCACCAGACGTAGGCA	TGCGTTAATTCCAGGGTGC	ho
5660	b	2.7	70.7	2.6	68.3	BH815660	Group6.21			811620	314953	AAATATTCCCCCTCTCCCTGG	CGTGCGAGCACCCATTTC
K0634	b	2.7	73.4	2.6	70.9	AADG05002377	Group6.21			811620	417685	AACGACTCTCGAGTCGCGT	GGCCTTCGATTGAATGAAGTC
UN216	b	5.5	76.1	5.2	73.5	AADG05002382	Group6.21			811620	641757	ACGATCGTATTCTTCCGATCGT	CCTTCCTGTCCACGCAGA
UN194B	d	0.0	81.6	0.0	78.7	AADG05002325	Group6.22	UO		154545	88435	GGGTGGCGACCTAAGAAGG	ACAATGCCCGCTCGAACT
K0655B	b	3.5	81.6	3.4	78.7	AADG05002330	Group6.23			149300	144043	TCCAAGGTATTCGATAACTGAATCTT	GCGATGGGAGCAATATCCTC
UN208	b	0.0	85.1	0.0	82.1	AADG05002329	Group6.23			149300	22230	TGGAAATCATGGGAGTTACGATC	CGTAGTTAATGATTCGCAACGTG
UN112	b	0.0	85.1	0.0	82.1	AADG05013674	Group6.25	UO		1384	511	TTCAACCGCGATTCGATG	TCGATTCGCTACTATCGACAGG
UN172T	b	0.9	85.1	0.9	82.1	AADG05002326	Group6.24			93314	5450	AGCAGCGCGAATCGTGAC	CTGACAGTCGACAGGATTGTGG
UN172NT	b	3.5	86	3.4	83	AADG05002326	Group6.24			93314	70254	CGGATGCGGTGTTCATCTT	GTCGATGCGGCAAGAATG
AT104	d	0.0	89.5	0.0	86.4	AJ509552	Group6.26			539090	88045	AGTGAGTCAAAGTGCTAGAGCCG	GCGTTTAACCGAATCGAGGA	3
AT178	b	3.3	89.5	3.2	86.4	AJ509613	Group6.26			539090	147937	GTATCGCACAATTTTCCGCC	TACTTTGCTTCGACGCGGAC
UN224	b	3.3	92.8	3.2	89.6	AADG05002340	Group6.26			539090	334197	GTTATCTTTACGCTTATCTCGCG	CATACGGATCCATACTTCGTCC
6019	b	1.1	96.1	1.1	92.8	BH816019	Group6.26			539090	499118	GTATCAATACTGCTTATGCATGTGC	TCGCCTCTGGAGATATAGTATTCAG
K0625	b	3.3	97.2	3.2	93.9	AADG05002344	Group6.27			263151	9358	AGAATAGCGAACGAGCCTCC	CTTCATCCAGTCGAGTATGTACGA
BI186	b	1.1	100.5	1.1	97.1	BI509904	Group6.27			263151	144514	GACTATCCGGCCGTCTTCC	CCTTTAACGCGCATTACGTG
K0631B	b	3.3	101.6	3.2	98.2	AADG05002353	Group6.28			784089	32320	GGGACGAGTTTCGAGTATCTTCTT	TAATCGACAGCGCGTCGA
H048	d	0.0	104.9	0.0	101.4	AF140076	Group6.28			784089	156287	TGCCAGAAAAAAAAAAGAAGA	AGGGGAATGTTGATTGAAAAA	8
5100	b	3.5	104.9	3.3	101.4	BH815100	Group6.28			784089	209309	AGGTTGGAATAACCGTGGGTG	CCGTTCAAACCGAATTAACCG
AC045	d	2.5	108.4	2.4	104.7	AJ509644	Group6.28			784089	329189	GATCGTAGTCGTGCAAAATAAGC	GTGTCCGTGATAACCGCAAC	he
AP129	b	2.5	110.9	2.4	107.1	AJ509392	Group6.28			784089	389341	CGCAATCGACCATCGGAATC	CTTCCAGCACCGGCCTGA
K0630	b	6.5	113.4	6.1	109.5	AADG05002361	Group6.28			784089	499154	TCTACTCCGAAATTCTCGTCGA	TACAAGCACGAGCGCACG
K0629T	d	3.6	119.9	3.4	115.6	AADG05002361	Group6.28			784089	581829	GTGAAGCGTGCGCGATAA	GGGTTAGACCGAGCACGC
UN155	b	0.0	123.5	0.0	119	AADG05002368	Group6.28			784089	741925	GTTGCTAGTTAGCTTCTTAGCCGA	GCCAGCGGTTCTCATTCTTC
K0628	b	2.3	123.5	2.3	119	AADG05002402	Group6.29			394468	9468	TACACACTGCAAGTCCATTTTCC	CGGAGAATGGACGATTGGA
AT202	b	2.3	125.8	2.3	121.3	AJ509630	Group6.29			394468	134402	GACAGAACACGGTGCTCGATC	CGTCTCGTTAATTGCACAGCTC
K0627	d	0.0	128.1	0.0	123.6	AADG05002408	Group6.29			394468	248701	AAGGAACATTGATAGAATTTGCG	AATCAGCGATCTGTGAAACCTTA
K0626B	b	1.5	128.1	1.4	123.6	AADG05002411	Group6.29			394468	360378	TTCATGAATGAAAAATAATGAAATTGT	CGCTTGACTCAATAACGAACG
AC007	b	3.5	129.6	3.4	125	AJ509636	Group6.30			781147	165248	ACGAGGCTCCGTTCCATCT	GACGCCATCGGCCTCC	he
AT004	b	7.4	133.1	6.9	128.4	AJ509506	Group6.30			781147	360122	TTCCACGGATGCACGGAC	TCCTTGCCCGCACAATCG	ho
AT070	d	8.8	140.5	8.1	135.3	AJ509537	Group6.30			781147	401184	GTCGTCCCATTATATGGTTCG	CGACACCGGTATTATAAGCG	8
AC099	d	0.9	149.3	0.9	143.4	AJ509665	Group6.30			781147	639807	GTTTATCGAATTTATTATGAAGC	CGACAGATGTTCGTGGC	8
AC012	v	1.9	150.2	1.9	144.3	AJ509638	Group6.30			781147	679550	GATCGGTGGAAAATGTCTGAA	GATCCCGTTGCGCGAC	8
K0622	b	0.0	152.1	0.0	146.2	AADG05002435	Group6.30			781147	745845	TCGGTTGGTATGGGAGAAATG	TTCGATAATTGTATGCCATTCACA
UNDW12B	b	1.3	152.1	1.3	146.2	AADG05008426	Group6.31	UO		57117	9323	CAATTGTCAATCGATATTTATCTTTCA	CGCGATGTTAAGTTTCTATTCGA
K0621	b	2.7	153.4	2.7	147.5	AADG05002440	Group6.32			1561971	35837	AACCACGAAAAGAGAGTGCAAA	CGCTTTTATCGGTGTTTCGTC
BI309	b	1.3	156.1	1.3	150.2	BI514902	Group6.32			1561971	228078	ACGCGTATGGTTTGGTATGG	GCACGGAATTATGCGTGC
A027	b	4.7	157.4	4.5	151.5	AJ509243	Group6.32			1561971	302675	TCGATGCCAATTGCCAGG	TCGTCGCCTTGAAATGCG
AC076	b	2.2	162.1	2.2	156	AJ509653	Group6.32			1561971	536864	TTTATCAGATATATCCGCTTGAAAATTAG	CGTTTCCAAATTATAGATATACAATTCAGC
K0620	b	5.7	164.3	5.4	158.2	AADG05002458	Group6.32			1561971	703001	TTTCAGTCAGTGTGGCGAAAT	CCTTCGACAACTTTGTCATCG
K0619	b	0.0	170	0.0	163.6	AADG05002461	Group6.32			1561971	852678	TCGAGCTGACCGCTTTCA	CATAACGCATATCGATACGCAA
K0618	d	7.8	170	7.2	163.6	AADG05002466	Group6.32			1561971	964107	CTGTCAAACGGTGCCTCG	TCTAACGCCCTCCGAGCT
AP115	d	6.9	177.8	6.5	170.8	AJ509385	Group6.32			1561971	1100014	CGGTCGATGGCGTGCTGC	TGGCAGGCACGCATAGCCC	9			2
K0616	b	4.8	184.7	4.6	177.3	AADG05002472	Group6.32			1561971	1343444	AAATCACCATCTGCGCGA	GCCGCGATTCTACTTTGAAG
UN316	b	1.2	189.5	1.1	181.9	AADG05007469	Group6.33			101955	26680	TGTGGAAGTCGATCGTTCCA	CCTTGTAAACCTCGCTTCGAC
						AADG05007470	Group6.33			101955	44322
5291	d	3.8	190.7	3.7	183	BH815291	Group6.33			101955	100784	TCGAGAGAGTCGATGGGCC	CTGTGCTTCCGGTTGTTGAG
AP167	b	4.0	194.5	3.9	186.7	AJ509416	Group6.34			608715	238867	GATCGAATGCCTCGACCT	GATCGATAGATTTGGAGGGA	ho
AT016	d	6.7	198.5	6.3	190.6	AJ509512	Group6.34			608715	349115	TGCGGTAACAATAGGTTGGA	AGCGACGAGATTGATTGGA	9
5388	b	1.1	205.2	1.0	196.9	BH815388	Group6.34			608715	497016	ACGCAAAATCCAATCCGTTC	TATTAGCAGGGCTTACGCGG
SV318	b	3.2	206.3	3.1	197.9	BI513506	Group6.34			608715	560087	ACATCATTCCGATCGATTTAAGG	CGAGTGTTCCACATTCTCACG
AL082	b	1.1	209.5	1.0	201	AJ509737	Group6.35			718426	133556	TCGCAGGAAGGAAATTACG	GGAGGCTAAACTGTCATGGC
AL046A	d	3.1	210.6	3.0	202	AJ509735	Group6.35			718426	177728	CTTAGCCGAGTAGATTCAATAACG	GCAGCATCGATACAGAGCAAT	9
K0613	b	1.5	213.7	1.5	205	AADG05002514	Group6.35			718426	405328	GAAGGGGGACTCGTGAGTCTT	TCGCGTAATGAAACCGAGC
AC112	d	1.1	215.2	1.1	206.5	AJ509670	Group6.35			718426	612169	TTACGTCGGTCACAGGCG	GCATCTTGAGCAGCGTTGG	he
K0612	b	0.0	216.3	0.0	207.6	AADG05002521	Group6.35			718426	690775	GTAGCATGACTGATTGCGCA	TCTCGCAAAGTGAACTTCGTC
BI131	d	1.4	216.3	1.3	207.6	BI507821	Group6.36	UO		73516	48844	CCGATTAATTGAACATAAGAATTTGG	CATTGTTCTGAAACATTATTCATAAATG
UN291	b	2.8	217.7	2.7	208.9	AADG05006830	Group6.37	UO		122553	111279	GGTTTCTGCACTCTCGTACGA	AACCAGTCGTATAGCGAGGAGA
UN132T	b	5.2	220.5	4.9	211.6	AADG05002382	break point					TATCGATAACCTGCTTCACGG	CACGGAATCGTTTCACCG
AP054	v	1.7	225.7	1.7	216.5	AJ509339	Group6.38			374974	62864	GATCTTCGAAAAACGATATCTGG	GATCTTGCGAATAATAAATATTCGT	ho
AP031	d	2.9	227.4	2.8	218.2	AJ509317	Group6.38			374974	105671	GCGTACGAGAATATTAGAACTG	CCACGCTGGAAAGTCG		0	3		1
K0611	b	7.9	230.3	7.4	221	AADG05002394	Group6.38			374974	195775	AGGCTTCGTCCGTTTCGT	AACGATCCATTTTGATTCGAAT
K0651B	b	0.0	238.2	0.0	228.4	AADG05002400	Group6.38			374974	353706	GGCTGATGATGCCACCCT	GTCACCTGTGAGACGCGC
AT140	d	5.3	238.2	5.0	228.4	AJ509582	Group6.39	UO		1300	1031	ATCTATCGCCCGTCCTTCC	ATGATTCTTGACGGGAGGCT	he
K0610	d	5.2	243.5	4.9	233.4	AADG05002532	Group6.40			264585	105941	CACAATCCCCACGGACATC	GCGCAACGAACGGATAATC
4978	b	0.8	248.7	0.8	238.3	BH814978	Group6.40			264585	199515	TGGGCGTTCCTCGTACGC	AAATGGCACGCGAGGACG
BI191	b	1.7	249.5	1.7	239.1	BI510139	Group6.40			264585	230371	ACATCGAACATCGCAGCTTC	CGGTTAACCTTGTAACAGTGGC
K0609	b	0.8	251.2	0.8	240.8	AADG05002544	Group6.41	UO		59970	14509	TCCTGTCACTGAGAACGGGA	GGCAAAATGAATTACGCGAG
K0608	b	0.0	252	0.0	241.6	AADG05002555	Group6.42	UO		61045	4421	AATGGGAACGCGGTTCTT	GAAATTTCACGGCGAGTGATA
AP216	d	2.2	252	2.2	241.6	AJ509447	Group6.42			61045	55738	GTCTGATGCAATGCCTAT	GTGTTACTCGAAATCTTAGTTT	he
AT023	d	1.2	254.2	1.2	243.8	AJ509515	Group6.43	UO		241414	83095	CCACAAGGAAGGCAATCC	TACTTCCGGGATAAGCGC	he
UN052	b	1.2	255.4	1.2	245	AADG05002569	Group6.44			579336	55149	GTGCGATCCACGATGCTC	CAATCGCGATAAATAACGCTTAA
UN051	b	1.2	256.6	1.2	246.2	AADG05002586	Group6.44			579336	243906	TATAAGCGTGGCGACCATTAG	TTCGTCGACTTAACTGCTGTTATG
UN138B	b	0.0	257.8	0.0	247.4	AADG05002593	Group6.44			579336	309466	AACGTACGAAATAACACGGACG	CGAAACTTCGAGTGATTCTCAATC
UN135	b	0.0	257.8	0.0	247.4	AADG05002603	Group6.44			579336	449898	GGTCAGTAGTCAATTACACGGACC	GCTCGATTCAATTCGATTCG
SV062	b	8.8	257.8	8.2	247.4	BI508193	Group6.45			127225	37232	CCGCTTCGAGCATGAGAGTA	CCTCGGAGTTTGTCGACGAG
K0605	b	0.0	266.6	0.0	255.6	AADG05002617	Group6.45			127225	113795	TCCGTCTCTTAATTGAACGCTC	GGCAATTAAGATTACCGCGAC
AP277	d	6.0	266.6	5.7	255.6	AJ509488	Group6.45			127225	117611	TCCATGGCGTATCGTACAAG	TAGAGCGCATTGAACGAGC	he	0	3	1	2
K0604	b	0.8	272.6	0.8	261.3	AADG05002621	Group6.46	UO		126953	10630	TAAGAATAGAAATAAACATACGGCCA	AACCAATTCGTTTCGATTGAGA
BI178	d	1.0	273.4	1.0	262.1	BI509565	Group6.47	UO		88091	69316	GTGTTTAAAATTACTGAAAGTGTTATATTATTG	ACCCTTTGCGTGTATTGATCTG
UN345	b	1.0	274.4	1.0	263.1	AADG05006549	Group6.48	UO		73819	42175	TGTTATCGATAAATTATTACACCTCGAA	TCCAGCAAGGGTGAGCAAG
UN362	b	0.0	275.4	0.0	264.1	AADG05007022	Group6.50	UO		94146	19341	TCGATGATCGTACGAAACGG	ATTGTGCGAGCCTCTGTTATGT
UN257Q	b	2.0	275.4	2.0	264.1	AADG05006170	Group6.49			345838	108937	CAGGGAGACCGTCGAGCT	ACGCACCACTTCATTTGCA
UN258	b	0.0	277.4	0.0	266.1	AADG05006167	Group6.49			345838	320665	ACGTTTACATTTGCAGTGTGACAG	TGGTCATTATTTTGATCGCACC
UN247	b	0.0	277.4	0.0	266.1	AADG05005925	Group6.51	UO	NO	231211	19376	CCAACTCAGACTGGCCGTG	ATGTCGAGTGCACCGAACG
UN248	b	0.0	277.4	0.0	266.1	AADG05005934	Group6.51			231211	229889	CGTGAATAATTATTAACATTCATCGAC	ACAATATTTCGCCATTCAACATT
UN266	b	3.1	277.4	3.0	266.1	AADG05005796	Group6.52	UO		179034	158536	TCGTATTAAAACACTTGCGAACTTC	CAATGATTTGTTTAAGCGTGAACTT
UN322	b	1.0	280.5	1.0	269.1	AADG05006651	Group6.53	UO		141763	8011	GGATTTCAGTGCAGGTATTCGA	GCAACGAACGTCGCACAT
UN339	b	2.0	281.5	2.0	270.1	AADG05009782	Group6.54	UO		100402	46101	CACATCGTTGCAATAAATGCG	GATTTCGACCGAATATCTTTTCG
BI086	d	1.1	283.5	1.1	272.1	BI506277	Group6.55			739390	57039	CTTTCGGCACATTTCGGC	TAATCGCACAATGACGATACG
BI151	d	0.8	284.6	0.7	273.2	BI508506	Group6.55			739390	85017	CGATCGATCAGACGTTCGTTC	TCCTCGTCTCCATCTCCACG		0	3		2
6456	b	3.1	285.4	3.0	273.9	BH816456	Group6.55			739390	88897	AGGAACGAGATGTGCTCGC	CCGCATAGATGTCCCACCT
K0656	b	3.4	288.5	3.3	276.9	AADG05002641	Group6.55			739390	152147	GGACCTAGACACCGTGGACA	TTCAGAGCAGATGTGCAACG
6889	d	3.9	291.9	3.8	280.2	BH816889	Group6.55			739390	223454	TACTAATGAGGCTCTTCAATAGGCG	GAACTCGAAATCGCATCCCC
AP223	b	4.6	295.8	4.4	284	AJ509452	Group6.55			739390	282836	TCGTACAACGTCGCGCAA	GCCGCTCGCCTGTATCTG	6
AC155	b	6.3	300.4	6.0	288.4	AJ509687	Group6.55			739390	350505	CGAGGGGAAAGACGACAAC	GATCGCCTGACTGCTTCATC	ho
AP109	d	8.7	306.7	8.0	294.4	AJ509380	Group6.55			739390	378596	GCCATTACTCGTTCGAACTT	ACGAATATAACTTCTCGCGTG	he	0	3	2	2
6650	d	1.1	315.4	1.1	302.4	BH816650	Group6.55			739390	515553	TACAAGTGGATGATATCGTTGGAGG	CTCCTCCCTTTCGTATCGAGATC
LAT8	b	0.0	316.5	0.0	303.5	AADG05002663	Group6.55			739390	531009	CCTAATGGCCGTGTAACACG	CCAGCGAACCGACGAAC
AP154	d	2.2	316.5	2.2	303.5	AJ509409	Group6.55			739390	534633	TAGCAGCGAAGGCAGCTC	TCTCATCAGAGCGAGCGC	8	0	3	1	2
K0602	b	0.0	318.7	0.0	305.7	AADG05002665	Group6.55			739390	624797	ACCCTTCGTTCACCCTGC	AAACGTAGGCTGAGCGGAA
K0653B	b	---	318.7	---	305.7	AADG05002669	Group6.55			739390	689446	AGCGTAGATGAAAATCCGCTC	TTCATACGCGTATAGGCACGT
LINKAGE GROUP VII: 117 markers, length Haldane 246.4, Kosambi 237.9
UN286	b	3.4	0.0	3.3	0.0	AADG05006242	Group7.1	UO		141815	123065	ACATGTGTATGGTCGTGTACGTG	AAATAGACGGACAGCTGTTATGC
UN262T	b	3.4	3.4	3.3	3.3	AADG05006061	Group7.2	UO		175103	154962	CAAAATTCGACGTTTTATCTGCT	TTGTTCATCGTCAAATAATTAGAAGAA
UN241B	b	0.0	6.8	0.0	6.6	AADG05005798	Group7.3	UO		206795	41778	ATATCGATTTGCATATTGACCGTA	AATTCACAGCCAATCTCATCGT
UN242B	b	2.8	6.8	2.7	6.6	AADG05005806	Group7.3			206795	175644	GATCGAACCACGCTTACCG	TGCGAGCGCCATAAAGTG
UN107Q	b	2.8	9.6	2.8	9.3	AADG05002988	Group7.4	UO		150560	51687	TCCAAGTATCGCTTATTCGAAAC	GTTCGTTCGAGCATTCCATC	ho
K0723T	b	1.4	12.4	1.3	12.1	AADG05002994	Group7.5	UO		120608	11177	CGATGGTGACAACATGCTACC	AACTCGCGTGTTAGATCCACC	he
BI161	v	0.0	13.8	0.0	13.4	BI508830	Group7.6			418746	16475	GTATTTAGGTAAGCATTGGCG	CATATAAGGAAAGTTTATTGATACAGTTAT
K0725	d	1.4	13.8	1.4	13.4	AADG05002984	Group7.6			418746	50340	TGACATTCCTCTCGCTCGTC	AGCATCGTACCATTCGTATCTACC
AT177	v	2.5	15.2	2.4	14.8	AJ509612	Group7.6			418746	124938	AACCATCTGAACTCGAAATCTC	GTCTTATCGGCATTCCTCG	0				he
K0760	b	2.0	17.7	1.9	17.2	AADG05002977	Group7.6			418746	160333	AGAGGCGGTAATTAGGCCG	AACAGCTGGATCACACGCAC
K0759	b	0.9	19.7	0.9	19.1	AADG05002976	Group7.6			418746	207733	GTCCCTGGGAGTGGCTGA	CGTCACGTCATTCACCGC
K0753	b	2.8	20.6	2.8	20	AADG05002974	Group7.6			418746	248012	TATAGCTCTCCGATCCGCTG	CGAAACAATCGAGGCTCGT
K0755B	b	4.8	23.4	4.6	22.8	AADG05002973	Group7.6			418746	303878	AGCAATTTCCACTTTCAGGGAC	GCGTGCTGATGCTGTCATTC
K0761	b	1.0	28.2	1.0	27.4	AADG05002972	Group7.6			418746	322241	TTGATGGCGACACAATGAAGA	ATCGACTCGGTCGGTCGTT
K0762	b	4.0	29.2	3.9	28.4	AADG05002972	Group7.6			418746	343411	TCGCCAGCCTCGTTCAAT	ACCTCGATGACATTCCAAGAATC
K0754	b	0.9	33.2	0.9	32.3	AADG05002972	Group7.6			418746	370213	CGGCCACCCAGATAGTCC	GACCTGGAGGGCCTCCTAA
UN166T	b	0.9	34.1	0.9	33.2	AADG05002969	Group7.6			418746	389084	AACGAACAGCTATCGAACGG	TGCGATCCTTTCCACATCTC		he	he	he	he
UN329	b	0.0	35	0.0	34.1	AADG05007951	Group7.7	UO	NO	105688	17739	ATCGCGTTTCACAGAAGGG	GGTTTCGAGAATAACGCGAAG
UN193	b	0.9	35	0.9	34.1	AADG05002968	Group7.8	UO		118525	95839	CTGCCTCTCGATATATTCCAACG	TATGCGCGATCTCCAGCA
AP114	d	2.2	35.9	2.1	35	AJ509384	Group7.9			246087	94751	AAGGGTATCGCGGCGTAG	TTCGGTTTGACGAATGCG
SV290	b	0.0	38.1	0.0	37.1	BI514410	Group7.9			246087	133763	GAAGAAGAATTCTAAACGGTTATATATTTCT	CGCTGGCATACCGATACG		he	he	he	he
UN223	d	1.1	38.1	1.1	37.1	AADG05002953	Group7.9			246087	239346	TACGTCCCATTCCACGAGAA	TCTTATCGATCCGTGGCG
UN250	b	2.2	39.2	2.2	38.2	AADG05005859	Group7.10			249235	5031	TCCAAGGTTTAAAAACATTTATGACA	TCGAAAATATTCGATTCGTATCAAT
UN249B	b	3.4	41.4	3.3	40.4	AADG05005852	Group7.10			249235	233701	CTCATTCGTCATGCGCGTA	TGCATATCCTAGCTTCTGGCC
UN374B	d	2.9	44.8	2.8	43.7	AADG05007770	Group7.11	UO		93217	39074	ATTTAGAACACACGCCACGTTG	TCCCTTGGATCGAATATCACG
6904	b	0.0	47.7	0.0	46.5	BH816904	Group7.12			311944	67136	ATGACCCGATACTCGCATCTG	TGCCCATGCTTGTATCTCCC
K0721	b	4.4	47.7	4.3	46.5	AADG05002952	Group7.12			311944	77888	ACGTTATCGAGGGGATGGAC	TCTCTCGACGGCTGCAAG
AP201	d	0.9	52.1	0.9	50.8	AJ509439	Group7.12			311944	126431	ACGGAGGGAAAATGGAGAG	GTTCGGTCACGTTAAACGG
K0752	b	7.8	53	7.2	51.7	AADG05002947	Group7.12			311944	149388	ACGTTGGTGAATGGTAATTGAAGT	CAATGTACTAATGACTCGCGATGA
K0722	b	0.0	60.8	0.0	58.9	AADG05002942	Group7.12			311944	289851	TCTGAGAGATCGATGCTCGAG	GTAAATCGACCGACCAGCC
K0719	d	6.8	60.8	6.4	58.9	AADG05002940	Group7.13			468498	3024	TGATTAAGCAAAGATGGTGTGC	CCAAGACTCATGCGTAACGTT
A064	b	4.4	67.6	4.2	65.3	AJ509267	Group7.13			468498	114337	TCACGACCTACACCGGCTTT	GGCGAATATTCTCGAGACTCGA	he	0	0
K0720	b	4.0	72	3.9	69.5	AADG05002933	Group7.13			468498	211704	TTCTCGGCTCGAAATCGTG	GTGGTTCAGAGCGCCAGAG
BI244	d	2.1	76	2.1	73.4	BI512275	Group7.13			468498	347430	TCACAGAGATGGGCGACG	ATCGCTTGGAACATCGTGAC
K0718	b	0.9	78.1	0.9	75.5	AADG05002921	Group7.14			185290	40603	GCCTGGATTAAGATTCTCACGA	CGTGGATTAATCCGAGCG
SV265	b	0.0	79	0.0	76.4	BI514235	Group7.14			185290	114482	GGAAGTCTCGTGCAAAAGTGG	AATTCGGGATCCGGGATG
UN159	b	0.0	79	0.0	76.4	AADG05002919	Group7.14			185290	173239	CATCATATGAATATGTGTTTTATTTTCAAG	TGAAATCGGTAGTAACGTAAGCATC
UN378	b	1.8	79	1.8	76.4	AADG05006945	Group7.15	UO		75050	63586	GAAGACGGCTCTCGACCG	CCAGGTGCATGTCTCGCTC
SV224	b	0.9	80.8	0.9	78.2	BI505687	Group7.16			296748	72223	GCATCGGCGTAGAACGATG	CGAACGATGAAAATGCGAGT
SV262	b	0.0	81.7	0.0	79.1	BI503770	Group7.16			296748	81399	AAACAGTATAAGCTGGAGCTGGG	CGATCTTGTGAATTCTCGTTTCG
SV200	b	5.6	81.7	5.3	79.1	BI509562	Group7.16			296748	86906	AATCGTGGGTTGGAAGAACAG	CAGTCCCTTCGAAACCGTC
SV337	v	1.9	87.3	1.9	84.4	BI507257	Group7.16			296748	240240	AGACCAGCTCTCGACGCG	TCCATTCTCGGATGGCTGTA
UNDW16B	b	0.0	89.2	0.0	86.3	AADG05008330	Group7.17	UO	NO	51811	22676	AACGGAGAATCTTATCGCCG	ATCGTAATCGTCCAGTTCGATC
UN290	b	0.9	89.2	0.9	86.3	AADG05006710	Group7.18	UO		146988	43024	ATTCGTTCATTCGATGCTTCC	GTATTCGTCATCCGTAGCAAGAA
UN315	b	0.0	90.1	0.0	87.2	AADG05006709	Group7.19	UO	NO	107766	90883	TGACAGCCGGTCTCTCCG	AAGAAGTTTCACTAGTTGTCATTCGTT
A107	d	0.0	90.1	0.0	87.2	AJ509287	Group7.21	UO		1157	516	CCGTGGGAGGTTTATTGTCG	GGTTCGTAACGGATGACACC	0
BI149	b	0.0	90.1	0.0	87.2	BI508451	Group7.22	UO		26307	8987	ATATGTGACAAGCAGTGACGATAC	GGAAATATGTTGTTCAATGCAAC
UN391	b	0.0	90.1	0.0	87.2	AADG05006622	Group7.25	UO		97776	18766	GTCGAATGGCTAGAGACAAAGATG	CCGAATTGTCGATATCGCAT
UN276	b	1.6	90.1	1.6	87.2	AADG05006115	Group7.23	UO		112242	20379	ATACTGATAGAAGCGTTCGGTCG	ATGATTTTATATTCAAACGATTTGGC
BE007	b	0.0	91.7	0.0	88.8	BE844419	Group7.20	UO	NO	32407	19002	ATGAGCTGATACTTGCTGCTCG	GGGCGCTCCTTTGATATCG
UN325T	d	2.7	91.7	2.7	88.8	AADG05007238	Group7.24	UO		129055	40934	GTCACCTCGTGAAATCGCG	CCGGAGCCCTGTGTTATTTC
AP256	b	0.0	94.4	0.0	91.5	AJ509473	Group7.26	UO	NO	57065	34333	CCAAGTCGCTTCATCATCGT	CCTAAGGTCTACACCCCCGT		0	0	0	0
UN334	d	2.6	94.4	2.5	91.5	AADG05008204	Group7.27	UO		122010	4645	TTACGATTGGGAACCGGG	CCCAAACAATCGGAGGCA
BI300	v	0.4	97	0.4	94	BI514530	Group7.28			335057	119435	ATTCGATCGTGATAATAACGAGTAAC	AGGCGCATGATCTTACGTTG
AT133	b	7.2	97.4	6.8	94.4	AJ509576	Group7.28			335057	184264	CGCTTTAGCCGTCCCA	GGATTGTAGCGAGAGGATGA
K0717	d	1.2	104.6	1.2	101.2	AADG05002884	Group7.29			389700	115587	CGACGAGCATGGCAGAAT	TTCAACTGGGTCTCGGGATA
BI184	v	5.0	105.8	4.8	102.4	BI509766	Group7.29			389700	262964	GATGCGAAACAGCAGAGTG	AGCTCTCATTACCTATATTAAATTATATC
K0716B	b	4.1	110.8	3.9	107.2	AADG05002878	Group7.29			389700	318047	GACGAGCAAACCGGGTCT	AGCTGTTCATTTTCTACGCTCAG
UN299	d	0.0	114.9	0.0	111.1	AADG05006886	Group7.30	UO	NO	104029	15533	CCTAAAAGAAATTGTATGTATTCGTTTG	TACCTACAACACAGCACTGAATTATATT
K0715	b	4.4	114.9	4.3	111.1	AADG05002870	Group7.32	UO		84132	42224	ACAGAAGCTCGAACACGATACC	AGTGGTCGATAACGCCGAG
K0714	b	0.0	119.3	0.0	115.4	AADG05002864	Group7.31	UO		337227	76717	TCGTCGATCGTTCAAGGTTC	GGCTGCACTTCGATCGAA
AP045	b	2.9	119.3	2.8	115.4	AJ509331	Group7.31			337227	297282	ACGATGTTTCAGCGTTGC	AGAATCACCTTCTGTTTGGTTT
AP015	d	0.5	122.2	0.5	118.2	AJ509306	Group7.33			539804	251574	GGGGGTAACGGAGAGAGG	TGTACGAGGCACGCAATC		0	0	0	0
AP148	d	0.0	122.7	0.0	118.7	AJ509404	Group7.33			539804	279725	GGAGCGAGGTGAACGACAC	GCCGGTAATTTCCAACCG	0	0		0	0
A080	d	1.3	122.7	1.3	118.7	AJ509278	Group7.33			539804	287966	GATCAGATTGAACGTGTT	TCGTCGATAGATATACGG	ho
BI050	b	0.0	124	0.0	120	BI504706	Group7.33			539804	447600	AGAGAGTCGTTGGCTGATGC	CCTCCCTCTCTTCTCCATCATAT	he
BI238	b	1.3	124	1.3	120	BI511971	Group7.33			539804	474748	GCGTCGATGGTGCTCGAC	GAGACTCGCGTTATCGATGG	he
UNEV3B	b	0.0	125.3	0.0	121.3	AADG05002836	Group7.33			539804	534633	GAACATATCATTTGATTTTATTCCCTC	GAATGGAAATAGAAATGAAGCCAA
						AADG05002841	Group7.34	UO		38788	2011
BI135	b	0.0	125.3	0.0	121.3	BI507929	Group7.34			38788	36309	CGCAGACGCGAGCCATAC	TGGCGATTCATAAGATTCGCC	he
K0712B	b	7.1	125.3	6.7	121.3	AADG05002835	Group7.35			1116007	30020	AAGCTGTTGCCGCTCGAC	TCACGCTCACGCGGTTAC	ho		he	he	he
K0711	b	5.6	132.4	5.3	128	AADG05002832	Group7.35			1116007	157495	GAAGGACAGCTGGATGGTACA	GCGCGAGAAATTGGATATGT	he	he	he	he
AP105	d	0.0	138	0.0	133.3	AJ509377	Group7.35			1116007	314928	GAATTCATGGTTCGCGTGAG	CGCTTGTCCAACGGAATATC	ho
6133	b	1.7	138	1.6	133.3	BH816133	Group7.35			1116007	472180	ACATCGATAGCCGAGCATCG	CCTCCTATCCGTGATTCGCC	ref
5766	b	1.7	139.7	1.6	134.9	BH815766	Group7.35			1116007	620047	AATGTAAATTTGCATAAATATCTGCC	TGGTCGTGATTGGGCTTC	he
K0710	b	3.4	141.4	3.3	136.5	AADG05002822	Group7.35			1116007	718342	ACCGCTCTGGGTAGCTACG	CGTTTATGGAACGTGGCG	0	he	he	he
AC001	d	2.2	144.8	2.1	139.8	AJ509631	Group7.35			1116007	841839	GCGATGCACGCACTGTTG	GATTCAATTTCAATCCGCTCG	ho
6802	b	3.3	147	3.2	141.9	BH816802	Group7.35			1116007	906618	TGTTATCGCGTTGCATCCG	CTGCGGCTGATCCGAAAC	he
SV159	b	1.1	150.3	1.1	145.1	BI508500	Group7.35			1116007	1064531	AACGGCTACACGAGTACGGTAT	CGATTCAAATTGAATTTATCATTCG	he
UN023	b	5.2	151.4	5.0	146.2	AADG05002802	Group7.36	UO		104663	59342	AAGCGCATACGTACGTAGCAA	GAGTTAAGCGTGAAACGTGATTG	he
UN022	v	5.3	156.6	5.1	151.2	AADG05002797	Group7.37	UO		262620	209129	AGGAAGCCATAGATGATTGCC	ACAAATCTGCGCGTGCAT	?
UN327	b	1.1	161.9	1.1	156.3	AADG05002783	Group7.38			647508	115262	GTTCAACTTCCGCTCGCTT	AATTGTCGGAAGGTGCTCG
K0707	b	1.1	163	1.1	157.4	AADG05002779	Group7.38			647508	141955	TATCACTCCACTCCCTCCGAT	TGCTCGATGGAAGATGCAG	he
AC066	b	0.0	164.1	0.0	158.5	AJ509651	Group7.38			647508	261500	CGTGTCGTTCGTGGATTC	CAGCAGGATATCAAATCTCG
AC065	d	4.4	164.1	4.2	158.5	AJ509650	Group7.38			647508	275466	TACGCAAATTTACGTTTCCCTC	CGCTTAATTTCAATATCCGGTAG	2
K0706	b	3.8	168.5	3.7	162.7	AADG05002774	Group7.38			647508	397217	TCAGAGTGTCGTAACGAACAACC	TACGTCGCGCAGGTGTTC		he		he	he
6449	d	5.5	172.3	5.2	166.4	BH816449	Group7.38			647508	525770	GGAAGATTGCATGTACGAGATTG	GCGGTTAAGTCTCGCCGAG
AT171	b	3.5	177.8	3.4	171.6	AJ509607	Group7.38			647508	595992	CAACTCGGAGAAGGAAATTACC	ATGGACAAGTCCTGCGGC
A085	d	0.0	181.3	0.0	175	AJ509282	Group7.39	UO		214622	87324	TCGTCCAACCCAGGACAG	TAAACGAGGTGTAATGTGCACA
BI147	d	0.0	181.3	0.0	175	BI508296	Group7.39			214622	91773	ATAGCGCCCCGTAAACGG	GACGCACGATAATTACCGCG
BI047	b	5.0	181.3	4.7	175	BI504583	Group7.39			214622	92425	ATGTGCGAGCGGATCGAG	TTGTCTCGCGCCAAGTCG
AT156	b	2.4	186.3	2.4	179.7	AJ509595	Group7.40			175992	30487	CACTCGCCTACGTTAATTTGAT	AAGGTGGAGTCGCAATAAGC
A024	d	2.2	188.7	2.1	182.1	AJ509241	Group7.40			175992	70078	CACAAGTTCCAACAATGC	CACATTGAGGATGAGCG	3			3
AP007	d	1.1	190.9	1.1	184.2	AJ509299	Group7.40			175992	119560	TATTCTCCGCGGTACACCG	AAATTAGCCGACGGTCGTA	3		2	3
SV078	v	0.0	192	0.0	185.3	BI513948	Group7.40			175992	157428	TCGTCCGTCTGAAACTCGAG	TGAACACTCTATCCGCAGCC
SV158	d	3.3	192	3.2	185.3	BI505594	Group7.41			106944	4510	AATTGACTATAATTGACATATGAGTGACG	CTCCAAACATAGACTGGTTGCG
SV309	b	1.1	195.3	1.1	188.5	BI514282	Group7.41			106944	61790	ACAATAGTGTGGATCGTTCCAATG	GGCGCGTTTGGAGATGTC
UN275	b	0.0	196.4	0.0	189.6	AADG05006134	Group7.42	UO		156153	13105	ACTCTTGGAATGCTAAAGATTAAAGG	TCCAGGTATGTCCGAAAGAGC
SV187	d	1.0	196.4	1.0	189.6	BI509728	Group7.43			97101	2034	TCATGCTGAGGCATTTGCA	TTGCCCAGACACACGTATTGA
SV117	b	0.0	197.4	0.0	190.6	BI508771	Group7.43			97101	12030	GAATGGCATTTCGCGTAAGG	CGTTCTTCGTTTACTCGTAATACACAC
BI111	b	3.1	197.4	3.0	190.6	BI507155	Group7.43			97101	17330	CTGCTCGACGATTATCCCG	AATCCGCTCGATTCGACG
K0704	b	2.0	200.5	2.0	193.6	AADG05002723	Group7.44	UO		172585	84529	TACGTCTCGGCGAATACGC	GCACGCGTACATCATTCCAC
						AADG05002724	Group7.44			172585	87743
SV272	d	1.1	202.5	1.1	195.6	BI503501	Group7.45	UO		146627	49216	ATCAAAGACATCGGAGAACAAAGC	CCGCTCTAATTTCCCTAGATCTATCC
K0703	d	4.4	203.6	4.3	196.7	AADG05002718	Group7.46			578106	20761	CCAACTCGACGCGTATTCA	CGAGCGAAAAGCGAAATTAC
						AADG05002717	Group7.46			578106	23004
UN028	b	0.0	208	0.0	201	AADG05002712	Group7.46			578106	110424	CCGCATTGTCGCATACATT	TGCTGCCACGTCATCTCAG			he	he
K0756	b	2.6	208	2.6	201	AADG05002711	Group7.46			578106	124724	GTTTCGAACGAATGGAGCG	TGCCGCGATCTAATTAACATTT
K0758B	b	7.2	210.6	6.8	203.6	AADG05002708	Group7.46			578106	240850	TTACTCGTTGTCGCTTATTTTCAA	AATTCGCCAATCCCGTTG
K0757	b	1.7	217.8	1.7	210.4	AADG05002702	Group7.46			578106	338337	GCCATTGCCGTGGATTTAC	CCGTGAGAATAATCCGTGATTC
UN026	d	1.2	219.5	1.2	212.1	AADG05002699	Group7.46			578106	457199	AATAGCGAGGCTTGAATCACC	CCATACTTCGTTATCGCTGGC
BI080	d	3.2	220.7	3.1	213.3	BI506135	Group7.47			692815	43600	GCGACATACCGCTGCCAG	TTACCATCGACGCAGTGACAG
K0702B	d	3.8	223.9	3.7	216.4	AADG05002687	Group7.47			692815	145759	AGTCCGTCAAGTGCACGC	GTGTCGATCCATTTCCAAGAGT		he	he	he	he
BI217	v	1.1	227.7	1.1	220.1	BI511031	Group7.47			692815	235791	GTTAACTTCGATCAGTCGCAACAG	GTTACTCGGCATCGAGTTCCC				2
BI235	v	8.6	228.8	8.0	221.2	BI511895	Group7.47			692815	328741	CACCTGGCACTTGACGAGC	CGTTGCAACAATTCGCTGC
AC205	d	1.6	237.4	1.6	229.2	AJ509707	Group7.47			692815	433878	ATCCAATCCGTGTAAATGCG	CTCGTGACGTAAGAGCAAACG	ho
AC174	b	5.2	239	4.9	230.8	AJ509696	Group7.47			692815	469866	TCGTCGTAGCAGCAACGG	CGTAACGTAAGCGCGTCG	3				he
AT035	d	2.2	244.2	2.2	235.7	AJ509521	Group7.47			692815	521091	ACCATCGGCGTTCCGTG	GATCCCACGCTGCGAGC	4
K0751	b	0.0	246.4	0.0	237.9	AADG05002675	Group7.47			692815	555846	ACACGAGTCGAGAACGGTCA	GCGTTTGACGGTTCGAGTT	ho
K0763	b	-----	246.4	------	237.9	ADG05002674	Group7.47			692815	671729	CGAAAGGTTAAAGATAGATTTAATTTATCA	TATGTTCTAGGAGTTAAATAACGTGCC
LINKAGE GROUP VIII: 112 markers, length Haldane 233.1, Kosambi 224.3
K0801	b	1.1	0	1.1	0	AADG05003002	Group8.1			389618	36806	TCGAGAAGAAAAATTGATGCTATTC	TAACGATCAATTGATTGAAATAACATT	ho			he
AC022	d	1.3	1.1	1.3	1.1	AJ509640	Group8.1			389618	132632	GAGCGATGGGAAAATATG	GATCGAGTAAATAAAAATGGA	2
K0802	b	1.7	2.4	1.7	2.4	AADG05003006	Group8.1			389618	203813	ATCAGGCTGTGTTACTGCGACT	AATGGAAATTGCGTGTGCC
ITS	b	1.5	4.1	1.5	4.1	bad scores	bad scores					CGTAACAAGGTTTCCGTAG	GCTGCGTTCTTCATCG
SV096	v	2.3	5.6	2.2	5.6	BI511065	Group8.1			389618	359601	TCGCGAAAAGGTAGAGAGACAC	GTTCGAATCGATCACGCG				he
SV046	d	1.1	7.9	1.0	7.8	BI514904	Group8.2			71934	68997	GCAAGAGTGATTCAATCGCCT	GCACGCGCGCATATACAC		0	0	0
SV239	b	0.0	9	0.0	8.8	BI505063	Group8.2			71934	70318	TGCTACACGCAAGCAATGGT	TCGAACGAAATCGTCGATGA
K0803	b	1.0	9	1.0	8.8	AADG05003010	Group8.3	UO		114810	4655	ATACATCGCATGTCATTTGCC	CTTGTTGAGTGTTCTTTGGGCTA
UN062	b	2.1	10	2.1	9.8	AADG05003014	Group8.4			226761	5072	TGCGATGAAACGTCAGTTGG	ACGATTGAATCGAATTATTGGATG
UN099	b	4.3	12.1	4.1	11.9	AADG05003016	Group8.4			226761	93773	ATCGAATCTCGCTCATCAGCT	CGTGTGTACATTGGAAGTGTGC				he
UN063	b	5.5	16.4	5.2	16	AADG05003017	Group8.4			226761	189841	GGATGACCGATCGACCACC	GCGGCCGAGTTGTAGGTATC				he
K0805	b	2.1	21.9	2.1	21.2	AADG05003020	Group8.5			225700	6530	TACACGCGTCATGCAAGACA	GAAATTTCGCAAAGCACCG				he
SV297	b	2.1	24	2.1	23.3	BI514105	Group8.5			225700	82514	ATAGTTCGGTGCTCGGTCG	GATCGAATGCGATTGCTCC
K0804	b	2.1	26.1	2.1	25.4	AADG05003023	Group8.5			225700	125336	ACTCGAGTTTCGAATTGAGGG	CGCACGCTACGTTCGAAC					he
AP234U	v	0.0	28.2	0.0	27.5	AJ509460	Group8.5			225700	176877	TCGGTTTACAATGCTCGACG	ATCGTTGCATTTTCGATGTGTT	ho
AP234R	d	0.8	28.2	0.8	27.5	AJ509461	Group8.5			225700	177497	CCTATTCGTGAAACACCGTC	CGTGTTCATGTAAACGCGT	ho
UN137T	b	0.8	29	0.8	28.3	AADG05003030	Group8.6	UO		122495	100440	ATGAACGGCAATATTATTAGTCACG	CGATTAATAAACCGCTAAATGTCAG
AP058	d	4.1	29.8	3.9	29.1	AJ509343	Group8.7			146153	39592	TGCCAACACTTTAAATGCGT	CCCGGGGATCAACACTC
AP004	d	3.2	33.9	3.1	33	AJ509296	Group8.7			146153	79008	CCACACGTTTTATATTTCAC	GGATCTGTAATTAAATGCAA	2
							Group8.7			146153	85127
UN373	b	0.0	37.1	0.0	36.1	AADG05007749	Group8.8	UO	NO	84973	67010	GGCTGACTGGCTCCGCTA	TCCTGCGGAGGATTGACTG
UNEV4	b	4.3	37.1	4.2	36.1	AADG05008800	Group8.9	UO		24649	17374	GGTTGCGCGTATCGATTACTTA	GAAAATTGTTCGACCAGCAAGT
UN364Q	b	0.0	41.4	0.0	40.3	AADG05006477	Group8.10	UO	NO	75798	72880	AAGAACAGTGCCTGCATATCCA	CGCGTCAAGATTCCGCTT
UN324B	b	0.0	41.4	0.0	40.3	AADG05007007	Group8.11	UO		114572	70418	CCGGGATAGTAGCGTGTGC	CCACTGTGCACCCTCTGGT
UN382B	b	0.0	41.4	0.0	40.3	AADG05003046	Group8.12	UO		125178	76690	AGATGAGAAAAACAATGATTCGATC	GCGTTTTAAACTCGTCACAGGTA
SV205	b	0.0	41.4	0.0	40.3	BI506369	Group8.12			125178	118082	GCGCGTGCACATACACAC	ATAAAATTATAAAGTACAAAGCATTGGATTAA
UN318	b	2.1	41.4	2.1	40.3	AADG05007889	Group8.13	UO		148924	25100	AGTCAAGCTTCGAGCCAGGA	GCACACTTCATTTACATCTGACCA
BI093	b	1.1	43.5	1.0	42.4	BI506474	Group8.14	UO	NO	257459	133273	CGAAAGATTTGAATATTTTCAAGTTTG	GTGCGCATCTCGAAAGCG
BI193	v	0.0	44.6	0.0	43.4	BI510197	Group8.15	UO		65332	51483	ATGAAATACATTATGTTCTTTATAAATATAC	GGAGATAAATCAGATCCGTCC
AT155	b	0.0	44.6	0.0	43.4	AJ509594	Group8.16			545113	29105	AGATGTCCAGGCTTTCGTTG	CGAATAAACGTGCCTACGC	2
H058	b	5.3	44.6	5.0	43.4	AJ509750	Group8.16			545113	42560	CAAGATCAACCCAATCCAATC	ATTGTTTCACTGGAAGTTCGAT	2
AT162	b	0.0	49.9	0.0	48.4	AJ509600	Group8.16			545113	167532	CGATAGCAATAATGCCGTG	CCTCACCCTACAACAGTTCG	2	0	0	1	0
IC1	b	6.4	49.9	6.0	48.4	U73932	Group8.16			545113	182667	GGTTTGATGCTCGTAAGGA	GGCACCTCTTGCCATCTG
K0806	b	6.4	56.3	6.0	54.4	AADG05003070	Group8.16			545113	335219	AACGCGACTCTTCGACCG	TTCAACGAAACGATCGCTTG
A014	d	2.7	62.7	2.7	60.4	AJ509239	Group8.16			545113	512783	GTGTCGCAATCGACGTAACC	GTCGATTACCGATCGTGACG	2
A007	d	5.6	65.4	5.3	63.1	AJ509236	Group8.17			238618	127952	CCCTTCCTCTTTCATCTTCC	GTTAGTGCCCTCCTCTTGC	2
UN171	b	3.6	71	3.5	68.4	AADG05003079	Group8.17			238618	56693	CCAGGACATCTGCTCCGA	ATATCGCTCTGTTCGGTCGA	3
BI291	b	0.0	74.6	0.0	71.9	BI514335	Group8.18	UO		232438	124646	TATATCGAATACATGCTATTCTTATACATTG	CGCGAGGAAACACGGATAC
UN032	b	1.8	74.6	1.7	71.9	AADG05003083	Group8.18			232438	198721	AGCTCGAAACCTGGTCACG	CACCGCAACCTGATTCGA	3
UN033	d	0.0	76.4	0.0	73.6	AADG05003088	Group8.19			951175	6298	AAGAAACGAAGAACATCGTGTTAAG	ACCAACGTTCTCGTTATTGCAC	3
K0807	b	1.1	76.4	1.1	73.6	AADG05003090	Group8.19			951175	41325	AACCACATACACATTCGTGATCA	ATCGACCTCGCAGACATCC
K0808	d	9.1	77.5	8.4	74.7	AADG05003095	Group8.19			951175	224243	AATCGAGTTTCCGGAACACC	CTGCTGCAGACGGTTTATTGT	2
5588	d	1.9	86.6	1.9	83.1	BH815588	Group8.19			951175	634001	CGTTTTCATCGTTTATGGGATC	TATTATCGCCGGGAACCG
BI297	d	5.6	88.5	5.3	85	BI514493	Group8.19			951175	708853	ATGCGCGTATCACTTATCGC	CGTGAAAGGGACTTAACACGAC
K0810	b	0.0	94.1	0.0	90.3	AADG05003109	Group8.19			951175	923536	ATCTCTATCTTGGAATTCTTCGATTAA	TTGAAATTATCCATTTTTGAATAGGAA
K0811B	b	0.9	94.1	0.9	90.3	AADG05003113	Group8.20			1037554	38865	GCGAAACTAGGTATCGAAGACTTC	TCTGGATCATTGATCTCGGTGT	3
SV223	b	0.0	95	0.0	91.2	BI505514	Group8.20			1037554	111268	CGTCTATTTTGCAAAGAGTTCTCC	CATTATTCACGCACACGCAC	2
BI022	b	0.9	95	0.9	91.2	BI503459	Group8.20			1037554	198368	CGGCGAAATGAATGTGATTAC	ACGTTAACGCGAAGCTCG
AT168	d	2.6	95.9	2.5	92.1	AJ509605	Group8.20			1037554	239294	CAACTGTGTGACGCCCATC	TGAAACGCCGTGTAATGAAG	ho			2	0
K0851	b	7.5	98.5	7.1	94.6	AADG05003124	Group8.20			1037554	402261	CGAATCAGACATCTCGAGCC	GTCGACTTCCGCTCGAAGA
K0813	b	5.9	106	5.6	101.7	AADG05003128	Group8.20			1037554	588789	CGATCCGTAAAAACTGCACCT	GAGTTCACCGAACCGCTTC
BI110	d	4.2	111.9	4.0	107.3	BI507132	Group8.20			1037554	743274	GCCTGATGATCCCTTCATGG	TTATCTTACCGGTTGAAAGGTGTG	2
SV273	b	5.6	116.1	5.4	111.3	BI512352	Group8.20			1037554	860462	CGAGTGGCATTTGTTAATCTCG	ATGTCGAACGTAGCGTATCAATAC	2
UN307	b	0.0	121.7	0.0	116.7	AADG05006757	Group8.21	UO	NO	140428	23400	ACTTTGGAAATGTTTCTGGTATTCA	CCATGCAAAATCAAGGCCT
SV331	d	2.4	121.7	2.4	116.7	BI504804	Group8.22	UO		92532	82095	ACGAAATCGAGCCGTCTAGTGT	TTGTGAGCACGATACGGTCC
UN320	b	1.2	124.1	1.2	119.1	AADG05006820	Group8.23	UO		118209	115660	ACTGATTCGGTCGAGCTCGT	TGTTAAATCGCTAGCTTTTAGCGT
UN036	b	2.4	125.3	2.4	120.3	AADG05003148	Group8.24			615359	88167	GTAGAGCGAGCCAGCTAAGC	CTTCATGCGGTCGAGTAGC
UN037	b	1.2	127.7	1.2	122.7	AADG05003157	Group8.24			615359	334393	ACGTCAAACGACCGCTCG	GCGAGAGCCTCGACGAGA
UN140	b	0.0	128.9	0.0	123.9	AADG05003164	Group8.24			615359	583325	CAGCTGGACGTGTCCACC	TATCCTCGCACAACTCGAATC	2
UN410	b	1.2	128.9	1.2	123.9	AADG05008194	Group8.25	UO		78031	22564	AATGCACAATTTGCTTGTTAATACAT	TTCTTATTTGTGAAAAGCGCTGTAT
ACHE	d	0.8	130.1	0.8	125.1	AF213012	Group8.26			300633	144010	CATTCGCTAACTTGTTGAGCC	GTAGGATCCTCGTAGTCATGTCG	2
BI227	b	3.1	130.9	3.0	125.9	BI511596	Group8.26			300633	174825	ATCGCCTCGCCTTTGACC	CCAATCCTTGGCCGATACG	2
SV310	b	1.5	134	1.5	128.9	BI515119	Group8.26			300633	270641	CTCTGCTCGAAACTCGACTCAA	CTGTGCCCATCTTGAAAGTCC
K0857	b	0.8	135.5	0.8	130.4	AADG05003179	Group8.27			151843	144145	TGACAGTGTTGCAGGATGTTGA	CGGATAGAATATGCAATTTTCACC
K0856	b	2.3	136.3	2.3	131.2	AADG05003176	Group8.27			151843	44524	GCTACAAGATGAAGGCCTCGA	GCAAATCGGCAGAGCGTT
A088	d	3.9	138.6	3.8	133.5	AJ509283	Group8.28			464702	73850	CGAATTAACCGATTTGTCG	GATCGCAATTATTGAAGGAG	ho	0	1		0
BI223	d	4.9	142.5	4.7	137.3	BI511388	Group8.28			464702	183235	ATGACTGATGATGAACGAGCG	ACCTCGGCCTCCGAAGAC
K0852B	b	3.4	147.4	3.3	142	AADG05003188	Group8.28			464702	262634	CGACCTCTGGTCAACGACC	TCGAGCTTAATCTTTCAGGCAG
K0815	b	2.1	150.8	2.0	145.3	AADG05003196	Group8.28			464702	367763	GAGTTCTCGTGACCGGTGAC	TCGTCCTGGATCTTCCAGG
K0816	d	9.5	152.9	8.7	147.3	AADG05003205	Group8.29			378420	18106	TTAAGGTCAATATTTGCTCAACCA	AACCGGACTTCGATGCTCA
SV296	b	1.1	162.4	1.1	156	BI513942	Group8.29			378420	191168	TTGCAATCCTACTATGCACTGTCAA	CGCTCGCTGACATTTGTATGC
K0817	b	0.0	163.5	0.0	157.1	AADG05003218	Group8.30	UO	NO	75571	19785	GTGAATCGTATTCCGTGAATGG	GTGTCTTCATCCATCAAGCCC	38
BI123	d	0.0	163.5	0.0	157.1	BI507585	Group8.31	UO		34459	25931	CCTAATCATTTAATTTCACTTAGAATC	CCGGTCAAAGACTCGAAG
BI072	v	0.0	163.5	0.0	157.1	BI505553	Group8.31			34459	30070	ATTCTACCGAGCTACGATCGG	GATCAGCAGTGCCGACATG
K0853	b	5.7	163.5	5.4	157.1	AADG05003241	Group8.32			315032	48590	AACTCGAATAATGCCTAACTCCG	GATTTGCAGCCAATTGCG
UN187	b	0.0	169.2	0.0	162.5	AADG05003232	Group8.32			315032	172213	TTTCGAAGTATGTCAAAGCACCA	GCGGAGCTCTCTTGTTGTGAC
						AADG05003230	Group8.32			315032	180190
SV092	b	0.0	169.2	0.0	162.5	BI513229	Group8.32			315032	268772	ACGAAAGGCTTACGAAGGTCG	ATATCGATGCGCGCATTG
BI196	d	3.3	169.2	3.2	162.5	BI510239	Group8.32			315032	269780	TTACGCAGAGATCCTCCACG	AGGATTTTGGCACCGTCC
UN280B	b	0.0	172.5	0.0	165.7	AADG05006421	Group8.33	UO	NO	111770	18200	TCACACGGCTAACCGTCG	CCGCTCGAATCCTACCCA
UN308	d	0.0	172.5	0.0	165.7	AADG05007069	Group8.34	UO		106786	2662	TCAGTAGCAAACACGTGCCA	AGAAAGAAATGGCAAGTATTTCAAG
BI101	v	1.6	172.5	1.6	165.7	BI506901	Group8.35			172753	11985	TACAGGCGGATACATTCTTGC	CGACCGTTAATTAAGCGAAGC
BI043	d	5.7	174.1	5.4	167.3	BI504328	Group8.35			172753	102441	TTACTCTGTCGACCATCCAAAC	TTCGACCAACTTGCCTCG
							Group8.35			172753	105433
BI094	d	0.0	179.8	0.0	172.7	BI506500	Group8.36			370517	127969	AAACACCGATGGGATTGC	GTATATGTATGTATGTACATACGTGTTATACG
BI073	b	0.0	179.8	0.0	172.7	BI505697	Group8.36			370517	139966	TTATGCCGCAAGGCGGAC	CGAAATGCAAGCGACGATGAC
SV029	b	0.0	179.8	0.0	172.7	BI508683	Group8.36			370517	141382	CCAAGCGGGAATCAAGGTG	GATGTGTACGCGTGTATCCTCC
SV014	b	4.6	179.8	4.4	172.7	BI513729	Group8.36			370517	151065	CATTGTACTACCCACACTCCCTTG	CAAGGAGGCTTGTGAGGCTTG
UN149	b	0.0	184.4	0.0	177.1	AADG05003270	Group8.36			370517	312273	GAACACGTGAGGGACAAAGAGT	GTCCCCATCTCGTATGTCCC
K0819	b	3.4	184.4	3.3	177.1	AADG05003273	Group8.37			60220	7273	TCCGTTTATCGAGTTCCATGC	GCATCGTGAATGGGATTGAAG
AP289	d	0.0	187.8	0.0	180.4	AJ509496	Group8.37			60220	51034	AGCTAGGTCTTTCTAAGAGTGTTG	TTCGACCGCAATAACATTC	ho
K0402	b	2.8	187.8	2.7	180.4	AADG05003281	Group8.38	UO		38471	18230	GCCCGATAACGAATTCCATT	CGTTCCAAGTAATTCATTTGCCT
						AADG05003283	Group8.38			38471	31760
K0403	b	4.3	190.6	4.1	183.1	AADG05003307	Group8.39			486890	137860	CATAACCCTCCCATGTGCG	TTGAGAGACCGCGTTGGA
C3414	b	1.4	194.9	1.4	187.2	AADG05003297	Group8.39			486890	335493	CACGTTCACCGCTTGCTG	GCGATGACCAAATCCTGGA
K0404	b	2.8	196.3	2.7	188.6	AADG05003288	Group8.39			486890	428995	AAGGGAATAAAGCGACGATGA	GTGTTGAGGTAGCCTGTTTGCT
6176	d	0.0	199.1	0.0	191.3	BH816176	Group8.40	UO		129634	3080	TTCTCCGCATTCGAACGG	GAGGAACGCCCATGGGAC
K0820	b	4.7	199.1	4.5	191.3	AADG05003321	Group8.40			129634	41652	CATCGATGCGTCGAGGAT	CCGATCGCGTGATATTACG	38
AL011	b	5.7	203.8	5.4	195.8	AJ509733	Group8.41			141163	39732	GATCGATCGAACCACTCTCTCT	CAATTCGAGCGGAGAGCTC	ho
K0821	b	1.7	209.5	1.7	201.2	AADG05003335	Group8.41			141163	135602	TGGAGTTAACGCGTTAAAGATTC	ACGGCGAACAGAATTAGCC
SV160	b	0.0	211.2	0.0	202.9	BI511778	Group8.42			826043	88606	CGTCATTGTACGAGCGAGAGTG	TGTGGATGACCGCCTTCATC
BI305	b	2.9	211.2	2.8	202.9	BI514806	Group8.42			826043	94666	CCCTCGATTTCAGTTGAACTG	CATCATCATCATCTCGGTGATAC		0	2	4	2
K0822	b	0.0	214.1	0.0	205.7	AADG05003353	Group8.42			826043	275904	GGTCCAATCTCGTCCGTTGT	GGAATAAAATCGAGAATTCCACATC
AP040	b	2.9	214.1	2.8	205.7	AJ509326	Group8.42			826043	399414	GATCTTATACACACACACACACAC	TCGAACATTCAGTATGCAAG
K0854	b	2.9	217	2.8	208.5	AADG05003359	Group8.42			826043	419260	TCGAGTTAATTAAAGCTTTGCGT	CAAGGCGTAAATAGCAATGCA
K0855B	b	2.6	219.9	2.5	211.3	AADG05003372	Group8.42			826043	631960	GCGATCCGTGAACGAGATAAT	CGATAAATTATTCGTGATGCGAA
K0823	b	0.8	222.5	0.8	213.8	AADG05003380	Group8.42			826043	785882	CGATGCGTGCAACAGTGAA	CTGCCTTCTCGAACGTTAAGTG
CD	d	1.1	223.3	1.1	214.6	U73918	Group8.43	UO		28566	19593	CAGAAATATTTCCATATAC	CTTTATCCACGCTTTGAGC	ho
AP091	d	0.0	224.4	0.0	215.7	AJ509363	Un.7	UO	NO	134830	127371	GTTGGCCGCATAAAAGCG	TCAATCGCGTCTTTCCGC	ho
UNEV01T	b	3.9	224.4	3.8	215.7	AADG05006243	Group8.44	UO		63013	1162	ATGACCTGCGATAAATCTTATATTTGT	TCGATGAATAATACAATTAGACGAATC
BI189	d	1.1	228.3	1.1	219.5	BI509942	Group8.45			83669	34953	TATCCACGAAGCAGACAAGTGATC	TGCTTTTCATCGATTAATCGTACTG
SV207	d	0.6	229.4	0.6	220.6	BI508202	Group8.45			83669	55392	TCTTATCTCGCTTCTCGTGTAGA	CTACGCTATCTACGTCACTCGG	ho
UN273B	b	0.6	230	0.6	221.2	AADG05005760	Group8.46			254106	127051	TCGCTTCGTTGTTCGTGC	ATGTTTCTTTCGAGCAAAGTGATT
UN343	b	2.6	230.6	2.5	221.8	AADG05005754	Group8.46			254106	206580	TAGCGGTACAAGAACAGCGG	CGTGCCAAATGATTTGCG
SV066	b	0.0	233.2	0.0	224.3	BI512435	Group8.47	UO		51149	24183	TTGCGCTAATGACTCGCG	CGTTTCCAAATGTGGTAAGTGGT	38	0	2
BI277	d	---	233.2	-----	224.3	BI513635	Group8.47			51149	39156	CGAGCCGATATTGAGCCG	CGATTGGAAGCGGACAGG	ho
LINKAGE GROUP IX: 105 markers, length Haldane 229.8, Kosambi 220.3
UN390X	b	1.2	0	1.1	0	AADG05006409	Group9.1	UO		127079	74765	AATATTATTCACGGATTTTATGAAATGAA	CTACATGAAAAATGAAATGAATTTCCT
UN381	b	0.0	1.2	0.0	1.1	AADG05003704	Group9.2			456598	134358	AGTCTGACGATGGGAGAGGAG	GCTGCGTGAAATGCGAAT
UN255	b	0.0	1.2	0.0	1.1	AADG05003705	Group9.2			456598	176220	TTTATACGAGTGCTCGCCTCC	GATGCAAGGCCAGCGAAT
UN133	d	0.7	1.2	0.7	1.1	AADG05003712	Group9.2			456598	390643	GCGAGATGGCGGAATCTT	CCACTTACTATGGCGGCATTC	ho	0	0	0	0
LAT5	b	0.7	1.9	0.7	1.8	AADG05003714	Group9.2			456598	406406	GACGGATCAGGTAAACCACTTAAC	CCTAACCTAACTTTTTTAAATCTTGTTTA	refr
UN336	b	0.7	2.6	0.7	2.5	AADG05009225	Group9.3	UO		132127	5575	TGACTATCTCCCTCTTTATGTCTTCG	TAGTTTTACGGATCAAAATCACTCAA
BI288	d	0.0	3.3	0.0	3.2	BI514284	Group9.4	UO	NO	31173	16964	ATACGCGCGCTCACACAC	AGGATGCTATCGCACGGC
UN347Q	b	2.7	3.3	2.7	3.2	AADG05006360	Group9.5	UO		79300	62915	TAATAAAAAATGATGTAAAAGTGAGTCGA	TTGAAGTAATTAAGAAGAAAAGGAAATGA
UN184	b	1.8	6	1.8	5.9	AADG05003689	Group9.6			250652	89269	TATGAATCTCGCGTGTGTATTCC	AATGACGTTTCTTCAACCATCAT	0	he	he	he
K0959	b	2.7	7.8	2.7	7.7	AADG05003684	Group9.6			250652	234705	GACCTCCCGTATTTGCTCGT	TGCACAATTAATTGGATAAGTTTCA
BI343	b	0.0	10.5	0.0	10.4	BI516190	Group9.7			599566	69548	CTCGACGTCGCTTGGTCC	CTCCAGTCGAGGAGCAGAGG	he	he	he	he	he
AT165	d	4.7	10.5	4.5	10.4	AJ509603	Group9.7			599566	86724	GCGACCACGTTTAACAGGAC	ACCAGTGAATTTGTTCATCGC	7
K0923B	b	1.0	15.2	1.0	14.9	AADG05003673	Group9.7			599566	197792	CTGTGTACCGTTACGCGTACG	CGTTCGACGGACGGAGAG		he	he
UN085	b	7.6	16.2	7.1	15.9	AADG05003669	Group9.7			599566	241921	CCGCTACAAGATAACCGCATTAC	CGATAACACGATTCCTCGTGG		he	he	he	he
K0958	b	1.9	23.8	1.8	23	AADG05003668	Group9.7			599566	337646	GATGCATTGCGCGTTCAT	CGGGTTATGTATTGGCACGT
UN086	b	2.8	25.7	2.7	24.8	AADG05003662	Group9.7			599566	438881	CCAATGAATGGGTAAATCTAGCTC	TGTAGAATTCCATTGGCAACG
UN210	b	2.8	28.5	2.7	27.5	AADG05003655	Group9.8			682814	153919	TGTCCGCTCGTCACATGC	CGGATCTGCGTCATCCCT		he	he	he	he
SV179	d	7.8	31.3	7.3	30.2	BI509610	Group9.8			682814	236261	ACGAATACACGCGTAGACGC	CCGCGTTACTTGTCCATGTG		he	he	he	he
AP215	b	0.0	39.1	0.0	37.5	AJ509446	Group9.8			682814	487958	ATGCTAATTAATATGTGAATTTATT	CGTTGCTCCTCTGAAATT	ho
K0921B	b	0.0	39.1	0.0	37.5	AADG05003646	Group9.8			682814	547968	CGACGATTCCTGGGATCG	CAGCGGAACGTCATTCGTT
K0632B	b	7.8	39.1	7.3	37.5	AADG05003645	Group9.8			682814	596865	TGGAGAAGTGACTTCTAAACTGCA	TCGTGGATAAATTTATGGATGAATC		he	he	he	he
K0633	b	0.0	46.9	0.0	44.8	AADG05003643	Group9.9			351519	26223	GAAAGTCCTTGCCATCGACC	GTCTTAGGTCGAGGCGAAGTC		he	he	he	he
K0920	b	2.1	46.9	2.1	44.8	AADG05003643	Group9.9			351519	77825	CGAAGTAAGTTGCAATCGTGAA	GTCTTCGAGCAGAATTTGAAGG		he	he	he	he
AP011	b	2.1	49	2.1	46.9	AJ509302	Group9.9			791991	296117	GGACATGTATCTAAAGCC	ATACTTGAAAAACGAGCT	he		1	1
AP005	d	0.0	51.1	0.0	49	AJ509297	Group9.10			791991	32183	TCGAGAATTTCAGTCATCGC	CATTTAATCGACAATTCCGC	ho
LAT7	b	2.1	51.1	2.0	49	AADG05003635	Group9.10			791991	43841	TTCGATCATGTCTGCGAATATG	GTCCTTCAAGGTAATTCGCCG
A055	b	2.1	53.2	2.0	51	AJ509261	Group9.10			791991	268636	GATCTTCGCGCGTTCCAC	TTAATGAAATCACCCTCCGG
K0919	b	4.3	55.3	4.2	53	AADG05003632	Group9.10			791991	408896	TTCCGACCCCTGATCTCG	ATTCTGAAATGGCCGATGG
K0918	b	0.0	59.6	0.0	57.2	AADG05003632	Group9.10			791991	471925	ACATTGTGACACAGCGTGTGAG	GAACCGACATCGCGTTCTC
BI372	b	0.0	59.6	0.0	57.2	BI517121	Group9.10			791991	512059	GAGCCAAACCGTTAACATTGTG	CAATATATTAATTAATATACTTAATCATCTGCG
BI337	b	2.1	59.6	2.0	57.2	BI515776	Group9.10			791991	512765	TTGATCATTGCAACGGCC	CAGATTGCACCCCAACCA
5337	d	5.5	61.7	5.2	59.2	BH815337	Group9.10			791991	584842	ACGGTGTTCCCAACGGTG	ACGTCTTCTCGGTGTCGAGTG
K0917	b	1.3	67.2	1.3	64.4	AADG05003623	Group9.10			791991	745770	CCGTTAAATACTCGCGAAACG	GTGAACGCGTTTTACGACGT
AT064	b	8.6	68.5	8.0	65.7	AJ509532	Group9.11	UO		142387	58735	TATGCAGAGCGCGATACATC	TCTGCTTGTTTCGTCGCAG	9
K0915	b	0.0	77.1	0.0	73.7	AADG05003605	Group9.12	UO		173902	125352	AGTGTAAATACCTGCTCACCGTTC	TTCGCGCCACGTAGACTC
K0957	b	1.3	77.1	1.3	73.7	AADG05003606	Group9.12			173902	163719	TATTGCGACGATTGCGGA	GGGCATGTATTAGTGGTTCGAT
BI010	d	0.0	78.4	0.0	75	BI503149	Group9.13	UO		265424	67305	CACAGAGTATTTATGCAGTTAGAGCG	TTCACGAAACGTACCACCGTG
BI076	d	2.6	78.4	2.5	75	BI505829	Group9.13			265424	121436	CAAAGTAATCTCCGTAGGCCTATAC	TTACCCGTGCTACGTGCTTAC
UNDW13	b	2.3	81	2.2	77.5	AADG05009123	Group9.14	UO		44950	20663	ACATCGAGTAGCTAGAGCCGG	TTACTAGTGTAATGGCAAGACCCTAA
BI219	v	0.7	83.3	0.7	79.7	BI511047	Group9.16	UO		134326	53507	TCGCCATTTCGTCGGAAC	TTCTAACGTTGCTCCGTTTCAC
UN128T	d	3.3	84	3.2	80.4	AADG05003583	Group9.15			285826	90333	ACCACAAAGATTCCATCGCA	CGACTCGGGAATGGATCG
UN008	d	2.6	87.3	2.5	83.6	AADG05003577	Group9.15			285826	284074	CGCTATGCCTTCGAGGCT	TCCTCTTCAATCTACTGCCGAT
K0955B	b	2.6	89.9	2.5	86.1	AADG05003567	Group9.17			307240	30706	AATGGCGAGTCATCGAGTGTA	ATCTCGAATCGATGAAGGAGG
UN006	b	0.0	92.5	0.0	88.6	AADG05003561	Group9.17			307240	260046	GGCGAACTGGGTCAATTAGAG	GATCCTATCTTCGTGTTCCGC
K0956T	b	3.9	92.5	3.8	88.6	AADG05003571	Group9.18			268503	12879	CCGTAGAAATATTTCGGTTGCT	GAACGTGCGTCCGTGTGT
K0961	b	1.3	96.4	1.2	92.4	AADG05003575	Group9.18			268503	209734	ACTCGCCTCCAGGACACG	ACTCGTCCATGGAAACTCGAC
SV090	d	1.1	97.7	1.1	93.6	BI512820	Group9.19			157142	120846	ACGATCTTGCCTCGAGGC	TGTATTTACCGTTGTTCGCTATTG
AP174	v	2.3	99.3	2.3	95.2	AJ509422	Group9.19			157142	91575	AACAATAGGCCCTTCCACGT	AAACTCGGCCATGGTAAACA	ho	0	1
K0912B	b	0.0	101.8	0.0	97.6	AADG05003554	Group9.19			157142	45453	TTCGAGTATTCGAGGATATCCG	CGCTAACAATTGCTGCGAC
UN288	b	1.3	101.8	1.2	97.6	AADG05005889	Group9.20	UO		167256	1713	GCTTTGAGGTGATATCTTAGCGTAA	CGTGCATTAAAATGCAATGC
K0911	b	9.2	103.1	8.5	98.8	AADG05003548	Group9.21			370789	22114	GGAACAAAGTGGAGCGAATTACT	CTCGAGGATCCTTAATCGTGG
AP147	b	4.3	112.3	4.2	107.3	AJ509403	Group9.21			370789	189230	TGAACGAAATATTCGAGAAGG	TTCGATATTCACTCACGCG	ho
UN212B	b	1.3	116.6	1.2	111.5	AADG05003542	Group9.21			370789	313162	TGACGGATTCATACGTTCGC	GAAATGCCGGAAGCTGATG
SV136	b	1.3	117.9	1.3	112.7	BI507575	Group9.22			522616	30106	CAAGTGCGTTCTCGTGCG	AGAGGGTCGACGAAAGTTATCC
SV222	d	7.5	119.2	7.0	114	BI505031	Group9.22			522616	76651	TTCGATGCCAATCGCAAG	GCGATATATCGTATTAGGTACTAGATCG
BI250	b	1.2	126.7	1.2	121	BI512503	Group9.22			522616	281172	ACGACGCGGAGCAGGTTC	TGCCTTTCTATTTAGAGAGATCGTG
SV167	b	1.2	127.9	1.2	122.2	BI506173	Group9.22			522616	342664	GATCTTCGCGATTCTTCGCA	CTGGTTCACACGGGCAGGTA
AT182	d	3.9	129.1	3.8	123.4	AJ509617	Group9.22			522616	452771	GGTACAAGGCTGAGGAAGGC	CCTCCTACTCGCAATACCAGC	ho
AP042	b	4.2	133	4.0	127.2	AJ509328	Group9.23			1688369	110205	CGGATTAGGTTAGGTCGCG	GGCATACGTCCAACCCTGT
5915	v	7.1	137.2	6.6	131.2	BH815915	Group9.23			1688369	207694	TTAGCGAGCGGATAACTCGG	TCCTCCGACGTCTAATTTCCAG
K0908	b	5.2	144.3	5.0	137.8	AADG05003523	Group9.23			1688369	416367	GGCATGGAATTCTTGGCC	CCTCCGTACGAGGAATCCTC
K0953B	b	5.2	149.5	5.0	142.8	AADG05003522	Group9.23			1688369	527762	TTCCACGATGACTGACGCTT	GAAGGAATGTTCGAACGTTTGA
K0907	b	1.3	154.7	1.2	147.8	AADG05003521	Group9.23			1688369	658103	CCGTCTACTCGCGAATTGC	AGGGTAGACGACGACGGTG
AP081	b	0.0	156	0.0	149	AJ509356	Group9.23			1688369	808959	GGATCGTCGAGGCGTTGA	GAAAAGTATTCCGCCGAGCA	19
A048	d	2.9	156	2.8	149	AJ509259	Group9.23			1688369	882776	GAACAACGTTGTCGCGTG	CTTGCTCCCACACGCTCT	he		1	5	0
K0906	b	4.5	158.9	4.3	151.8	AADG05003512	Group9.23			1688369	1004151	TCTTGTAATACCGTCGGCAAAC	CTCCTAGCACATCGAATGTGTTC
K0952	b	2.9	163.4	2.8	156.1	AADG05003512	Group9.23			1688369	1075525	GTGATGATAGTTACACGCCGCT	AGCGCACATCGGTGTTCA
AP184	d	0.0	166.3	0.0	158.9	AJ509430	Group9.23			1688369	1148378	CCGAACGTTAGCACCGAT	CCTCGCGCGTAGAATACC
AP075	b	4.5	166.3	4.3	158.9	AJ509353	Group9.23			1688369	1148785	TACGAGTCGCGTCGTTCG	TCCCGTGTGTGCATCTGG	ho
K0905	b	3.3	170.8	3.2	163.2	AADG05003507	Group9.23			1688369	1290931	TGCTACGATGATGCCTGCTC	AGCGAACTTGCACTCTAAATGC
BI046	b	6.9	174.1	6.5	166.4	BI504527	Group9.23			1688369	1386773	ACTCGATCTCGTTCCTGTATTGTC	AACTTGTCAGCTTCTAGGCGTATC
AT081	b	0.0	181	0.0	172.9	AJ509541	Group9.23			1688369	1519865	CATCGAAATTATCGTCCC	GATCGAGCAATCTCTCTCTC	ho
AC017	b	0.0	181	0.0	172.9	AJ509639	Group9.23			1688369	1527014	GGATGGAAGGTAATGGGAAAG	GGAGGGATGAAACGGTGG	he
AC203	b	0.0	181	0.0	172.9	AJ509705	Group9.23			1688369	1626293	CACTGTGAGGCGAAACTTTGG	GATCGCTCGACCAGTTTTGC
5362	b	2.2	181	2.2	172.9	BH815362	Group9.24			827852	48307	TTACTCGCGCCGTGATCG	CCGATCCCTCGAACGAAATG
SV034	b	0.0	183.2	0.0	175.1	BE844276	Group9.24			827852	174439	ATTCCATATACGCGGTAGACGT	ACGTGTAATATTGTACGCGGTATG
BI084	b	1.1	183.2	1.1	175.1	BI506193	Group9.24			827852	175600	GTCTCCTCAGCCACGCGC	ACTCGTACTGCTCCCGCG
BI301	b	1.1	184.3	1.1	176.2	BI514557	Group9.24			827852	178772	TGCGTGTACGCGAAAGCTG	AATGCAACGCGCATCTCG
SV266	d	1.3	185.4	1.3	177.3	BI514563	Group9.24			827852	196210	ACGTGGAATCGGCCCACT	TCTCTTCTTGATA TCGTTTCGCG
BI009	b	1.3	186.7	1.3	178.6	BI503060	Group9.24			827852	232258	ACAACTTGATTGTTGCCTCTGTC	CGTATAACGTGTTATTAATTTCTTGAAGG
BI203	b	0.0	188	0.0	179.9	BI510513	Group9.24			827852	243985	CACTCAACACGATTATCGTCGC	ATGATGATGATGACACATGATGAAG
AC159	b	0.0	188	0.0	179.9	AJ509691	Group9.24			827852	257956	GTATCATCAACGCATTCCTG	GCTTTAATCCTACCACCTACG	he
SV232	b	0.0	188	0.0	179.9	BI508013	Group9.24			827852	266404	GATTGTAATCTCCATCTGGCGA	CGAAAGAAACGTAATCGACAATTC
BI261	b	0.0	188	0.0	179.9	BI513038	Group9.24			827852	278835	GAGTATCGTTATACGCATCGCTTG	TTAAGAATTTTATAGATTTATCGATAACTCCC
SV116	b	0.0	188	0.0	179.9	BI508669	Group9.24			827852	363654	CACGCGTACGTATCCCAATATG	GCATATTTTACATGTGCGCATG
AP238	b	0.0	188	0.0	179.9	AJ509463	Group9.24			827852	496210	GTCTCGTGCGTGCGAATG	TTCATCATGTTCTCAAATTTCTTTGT
AP142	d	4.1	188	3.9	179.9	AJ509399	Group9.24			827852	516755	TCGGAGACGCATCTCGGC	TTCCGTTGCTCGAGTTATTGCA	17			6
SV032	b	3.9	192.1	3.8	183.8	BI516283	bad scores					CGTCCGTGTGGAATACCGTC	ATTGCGTTTATACGTCGAATATCG
AP233	d	3.2	196	3.1	187.6	AJ509459	Group9.24			827852	714019	ATCATCTTTACAATTCTCTTTACAAA	GCACGGTTCCTGTTTGA	he			6
AC087	b	5.4	199.2	5.1	190.7	AJ509657	Group9.24			827852	780446	GATCGAGGCTCGAGGCAAG	ACATTGGCCAAGCGAACG	ho
SV106	b	3.2	204.6	3.1	195.8	BI509943	Group9.25			546484	252046	ACGTGGTGCCCATCCATTC	CTCCGGTTCAAAGACATTCCTTC
BI264	b	1.0	207.8	1.0	198.9	BI513094	Group9.25			546484	307342	CAGTCAAGAAGATAACCGCCTCC	TCTCACGCGTCTCGACGAG
AP224	d	0.0	208.8	0.0	199.9	AJ509453	Group9.25			546484	324793	AAGCGCACCGGAATGACG	TATGTTCGGCCAGGCGGA	ho		4	8
AP231	b	1.0	208.8	1.0	199.9	AJ509458	Group9.25			546484	326126	CGAAGACTTGGCGCGTTC	CGTTGCCAATTAAACGGGAC	18
K0951	b	4.8	209.8	4.5	200.9	AADG05003429	Group9.25			546484	376044	CGTCCGCCATCTTCGTTC	GTGCACGGTTACGAAACTCG
K0904	b	3.5	214.6	3.4	205.4	AADG05003428	Group9.25			546484	422363	AACACGTCGAGAGCGATGATA	GTTGTGCGGCTATCTACACGT			he
K0903	b	1.0	218.1	1.0	208.8	AADG05003427	Group9.25			546484	508798	ACGAGATGTTATGAAATAGTATCGAATG	GTAAATTGCTGCGCTACGTTG
AC011	d	0.7	219.1	0.7	209.8	AJ509637	Group9.26			427022	15816	CTTACGCCAATCTCTCCACG	CGGTTAATTTCGTTTCTCGC	18
AT128	v	3.3	219.8	3.2	210.5	AJ509571	Group9.26			427022	33797	ACATCGGAAGTGAAAGTCGG	GGCAATCACCGTAAAAGTGAC
BI293	b	0.0	223.1	0.0	213.7	BI514358	Group9.26			427022	147295	GGCGGCTAAACTCACTGGC	TGATCTTGCAGAATTATGCGG			he	he
SV026	b	0.0	223.1	0.0	213.7	BI516522	Group9.26			427022	148384	AATCACGGGAAACGTTTGGG	GCACGCAAATTATTCTTGTAACGTG	he
AG016	d	2.2	223.1	2.2	213.7	AJ509727	Group9.26			427022	153331	GAGAAGTTCACACTCCACTTTACGAG	TCTTAGTTTTCTCCACGCGCC			he	he
K0902	b	1.1	225.3	1.1	215.9	AADG05003414	Group9.26			427022	228657	CCTTCCACGAACACGGAGT	AACTGATATCGAACGGGACGTA	he		he
K0901	b	3.4	226.4	3.3	217	AADG05003412	Group9.26			427022	242202	TGCAGATGCGTTCCACCA	CCGATCTCGGTTACCAGGC	19
5242	b	----	229.8	-----	220.3	BH815242	Group9.26			427022	357336	TGCAGAAATCGACGCGTG	CGCGACGTCAGTCTTGGTATC	ho
LINKAGE GROUP X: 124 markers, length Haldane 241.4, Kosambi 232.5
UN195	d	2.4	0.0	2.4	0.0	AADG05004055	Group10.1			217891	30786	AATGTCGATTCTCTAACGCGG	CCGGAATTGCATCGTTCC	ho		he	he	he
UN337	b	0.0	2.4	0.0	2.4	AADG05004058	Group10.1			217891	183575	ACTCTCTCAAAATGATATTCCATTGA	TCGATAATTCACTCGTATCTAATCGA
UN401	b	2.4	2.4	2.4	2.4	AADG05007319	Group10.4	UO		101155	16767	AACGGATGATGGACCGCT	CGCAAATTGCTTCGTTGG
UN226	b	0.0	4.8	0.0	4.8	AADG05004046	Group10.2	UO	NO	136028	131582	CCATCGCGCATCGATCAC	GCGTCAAAGACGGCAAGTC	ho	he	he	he	he
H060	d	0.6	4.8	0.6	4.8	AJ509751	Group10.3	UO		242033	73548	CCATCGCGTGACACTACG	ACGCGTGAAGAGAGGTCTATC	0
K1023	b	0.0	5.4	0.0	5.4	AADG05004040	Group10.5	UO		158040	51738	CATTCACTCAAACGTTCATTCG	CGTGCACGCCACACTCTT	he
K1022T	b	1.2	5.4	1.2	5.4	AADG05004034	Group10.6			195605	13148	CGCATAAATCTCGACGCG	GATCACGGTTTAATGGCCG	1
AP189	d	4.9	6.6	4.7	6.6	AJ509433	Group10.6			195605	168183	TCCCACCTTCACCCTATCG	GCTTCTTTCCTTCTCGAGTCTC	1		0
AT174	b	1.9	11.5	1.9	11.3	AJ509609	Group10.7	UO		110392	57750	CTGCACAAGAGAATCGAATCG	GCATAGCATAAATCAGGAGAACC	ho
K1021T	b	1.0	13.4	0.9	13.2	AADG05004023	Group10.8	UO		214889	89126	TTAATGTGTAGCTGTTGCCGC	CTGCGCGATCTAACCTGC		he	he	he	he
UN225B	b	2.9	14.4	2.8	14.1	AADG05004014	Group10.9	UO		182429	43238	TACCCAGACTCCGGTCACTAAT	AGCCGAGCAGATTTACGATTAC
K1059	b	2.9	17.3	2.8	16.9	AADG05004011	Group10.10			253954	11741	CAAGGAGGACACTTCAGCCC	GATCGGGCTGTTTACCGG
UN214	b	0.0	20.2	0.0	19.7	AADG05004007	Group10.10			253954	142802	TCCGAGAAGACCTCGATCG	CAGGCGTCCACACTGGAC
K1020	b	0.0	20.2	0.0	19.7	AADG05004003	Group10.11	UO	NO	102560	18195	AACTTGCTAAATAGAATGTTATCCGATT	GGGAAGGGATTTATTGAGGACA
BI109	b	2.9	20.2	2.8	19.7	BI507109	Group10.12	UO		95365	81363	AGTCGTGCTACGGAGGAAACG	GATACCTGGTGACTGCGTGAATC
A065	d	0.5	23.1	0.5	22.5	AJ509268	Group10.13			155524	84291	GCGTCATCATCCCATACCC	CCGCTGGAATTATTCACCC	2
A051	d	0.0	23.6	0.0	23	AJ509260	Group10.13			155524	99481	AAAATCAACCCTTGCGGA	GGCGATGAAAGAATTTATTTAGAG	2		0
AP033	d	0.0	23.6	0.0	23	AJ509319	Group10.13			155524	152273	TTTCTTTTTGTGGACAGCG	AAATATGGCGAAACGTGTG	2		0
UN365	b	1.1	23.6	1.1	23	AADG05006156	Group10.14	UO		110865	22637	CGATAAGGTAGCGCGATGTC	GACGGAACGCGATAACTCTG
UN197	b	0.0	24.7	0.0	24.1	AADG05003996	Group10.15	UO		276733	94391	GCTTTCACAAATCGATACGCAC	CGATAAGAGGCCTCGACGC
BI230	d	0.0	24.7	0.0	24.1	BI511770	Group10.15			276733	143598	TTCGCAATATGGATGCAAGC	ACTTTATTTAACGGACTGAATGTCG
UN183	b	2.9	24.7	2.9	24.1	AADG05003997	Group10.15			276733	167483	TTGCTTAATCGTACAGTGTATCTCG	TCGCGTCTGATAAATTGCTAATC
UN141T	b	1.9	27.6	1.9	27	AADG05003986	Group10.16			208568	32185	GGATCTGCCAATCTTCGGC	AAGGGCGTGGTTGCAGC
K1058B	b	0.0	29.5	0.0	28.9	AADG05003992	Group10.16			208568	167935	CAAAGAACAAAGAATGGAAATGAA	AACTCCGTTGAAGATTACACGG
UN160	b	4.0	29.5	3.8	28.9	AADG05003984	Group10.17			241480	17740	TGGTGATATCGATCCTACCACC	CCGAGGTCCTTCCAATGG
K1057T	b	0.0	33.5	0.0	32.7	AADG05003975	Group10.17			241480	238500	CACGGGAACAGGCTAGGTG	TCGAACAATCGTTCTGCGA
UN326	b	1.9	33.5	1.9	32.7	AADG05006882	Group10.18	UO		146682	9290	CTCTGCGTTCAAGGATCGC	TTGCGAGAGTTGCATCGAA
UN188T	b	5.0	35.4	4.8	34.6	AADG05003967	Group10.19			352289	64038	TCGAGAGGCAACCGTGGT	AGCGCGATAGTGCACTCG
K1056B	b	0.0	40.4	0.0	39.4	AADG05003974	Group10.19			352289	348152	AGCGGACAAATGGAACTTGAT	CGTACACGCGTGCAAGACT
						AADG05003966	Group10.20	UO		55443	9672
UN110	b	1.0	40.4	1.0	39.4	AADG05003966	Group10.20			55443	15620	TACGCTCACCAGTGTCCCG	AGGCGATTAGCAGCCTGC
UN400	b	2.9	41.4	2.9	40.4	AADG05008599	Group10.21	UO		91655	72888	AGCATCGTCCATCAACTTCAAG	TTACCTCGGCGACAAGCC
UN407	b	0.0	44.3	0.0	43.3	AADG05006866	Group10.22	UO	NO	85604	57067	TCGGTTTCCTATGAAGTGTTCG	AGGACTTGCGCATAGCGAG
UN392B	b	0.0	44.3	0.0	43.3	AADG05007821	Group10.23	UO		75194	46673	GCTCCGTTTCATTGCACG	AAACCAGATTCCAACCAAATGAT
UN294	b	0.0	44.3	0.0	43.3	AADG05006610	Group10.24	UO		104283	4717	ACATAAAGAACGTAGAATGGCAACT	AATCCTGCAGCTTCATATGCC
K1019	b	6.8	44.3	6.4	43.3	AADG05003959	Group10.25			203956	11353	CGTTCGATTGATTTCCCGA	AAGTAATCGAAATGTGTAACGGGA
BI214	v	1.3	51.1	1.3	49.7	BI510936	Group10.25			203956	56040	GGGATTCCACGGCGTTAC	GCCTCGGCCAATTCTCTC
K1055	b	1.9	52.4	1.8	51	AADG05003965	Group10.25			203956	196113	AAAATGATCCCTTCCAATTTATGTT	TGAAATTGGGATCGCCATC
UN130B	b	1.9	54.3	1.8	52.8	AADG05003957	Group10.26	UO		59709	33688	AGGGCAAATATCTCCTGGGTC	TCAACCACGATTCAGCGG
K1054	b	1.9	56.2	1.8	54.6	AADG05003955	Group10.27			183057	157548	GAAGAGGATACAATCGATGCGT	CTCGATCATTCGTCGTTCGT
SV206	d	1.0	58.1	0.9	56.4	BI507114	Group10.27			183057	10642	TCACGTCCCTCATCTGCG	AGCATAAGTACTATAAGCGCAACGT
UN287	b	1.0	59.1	0.9	57.3	AADG05006187	Group10.28	UO		165533	8313	GACATACACGATATCAATTCACGAA	CCATGTTATGTATTGCTTGGTCC
K1017T	b	3.9	60.1	3.8	58.2	AADG05003950	Group10.29			417909	65839	TTCGGATGGATTGATCGAGTA	GTTTAACTCGCGGTAAGTGGAT
K1064	b	3.3	64	3.2	62	AADG05003947	Group10.29			417909	128369	GCTAAACGTGGCGATCGG	TTATTAACGCGACGATTCTTTCTT
K1067B	b	5.6	67.3	5.3	65.2	AADG05003945	Group10.29			417909	179127	TTCGTGAAATTAACACCGTTTCT	ATTACGTCGACGATCGTTGAA
AC216	b	3.7	72.9	3.5	70.5	AJ509711	Group10.29			417909	251304	TGTCGCCTCCATTCCG	GGTTTAGAATTCGACTCCGT	2	0	0	0	0
SV248	v	2.2	76.6	2.2	74	BI503057	Group10.30			539125	21463	GACCGTGATTATTCGCTTCG	TATGGCAAATTGATCGCGAT
5092	d	0.7	78.8	0.7	76.2	BH815092	Group10.30			539125	448261	AATTTCCCGCGTCAACCG	AATGGGGCGTTTATCGCG
6734	d	5.0	79.5	4.8	76.9	BH816734	Group10.30			539125	427097	AACGCGTTTCTACGATGCAG	CCCTTGGTACGATGTTGAAGAG		he	he	he	he
K1062B	b	1.6	84.5	1.6	81.7	AADG05003933	Group10.30			539125	315963	ATCGGAATGCAATTGGAATG	GATAGGATTTATTCGCGCTTGA
K1063	b	1.6	86.1	1.6	83.3	AADG05003933	Group10.30			539125	252293	GTTTGGGAAATGCGACGG	ATTCACTTTCTCCAGGGCGA
K1015	b	1.6	87.7	1.6	84.9	AADG05003935	Group10.30			539125	215087	TTATGGTAAGTCGATCCCTGGTT	CGCCTCATTGCGAGGAAT
K1076	b	1.6	89.3	1.6	86.5	AADG05003937	Group10.30			539125	161594	AATCACGAGGGAAGCACCTTA	AAAGTGTGAACTCGTGTCGAGAA
K1074	b	5.0	90.9	4.8	88.1	AADG05003938	Group10.30			539125	64295	TATCGATCAGCCCAGCTGC	ACGCAAGTCACGTGGAAGTG
AC074	d	0.0	95.9	0.0	92.9	AJ509652	Group10.31			746169	104157	CTCGAGACGCTGAACTCGG	TTCTAACATTGAATCGGGAAAGG	5
BI234	d	0.0	95.9	0.0	92.9	BI511853	Group10.31			746169	116245	CTACTTGTTGCACGTGCTGATAC	TTCTACGAGCGAGGTGCG
AP146	d	0.0	95.9	0.0	92.9	AJ509402	Group10.31			746169	178164	TCGGATGTTCGGACCACTTC	GCAGTTCTCCACACCGAGGA	5		0	3
AC109	b	1.8	95.9	1.8	92.9	AJ509669	Group10.31			746169	255165	CAGCGGCACGTTCGACTG	AACATCCGCTCGACCGTG
AC138	b	3.8	97.7	3.6	94.7	AJ509680	Group10.31			746169	337925	ACTCGAATATTCATCGCGAAAC	GGCTCCAAGGAGTCTAACGTATC	ho
BI119	d	1.6	101.5	1.6	98.3	BI507457	Group10.31			746169	432474	GACATTCTAAAGAATAATTTCATCTTTCG	CGTCTCGATCGTCTCCGG
K1012	d	5.1	103.1	4.8	99.9	AADG05003905	Group10.31			746169	532741	GCGCAAATAAGAACGTGAAAC	AGCTTGTACTGGTGGCGAAG
BI324	v	0.0	108.2	0.0	104.7	BI515311	Group10.31			746169	637519	ACCGATTGTCTGCTCGCG	AATCGCTTACCGGCAATCC
UN091	d	2.2	108.2	2.1	104.7	AADG05003898	Group10.31			746169	712520	GGAGAGTTGTGTTTCGCTCG	CCAATACTCTTTGCAGATCGATG
K1053	d	0.0	110.4	0.0	106.8	AADG05003895	Group10.32			215101	20357	TTCGCCCCACATAATACGC	GCGGCTGCTCGTGCTATA
K1077	b	0.0	110.4	0.0	106.8	AADG05003895	Group10.32			215101	56473	CCGTCGACAAAGAAGGATGAG	CGCATGCAAGAATCGACG
K1078	b	5.5	110.4	5.2	106.8	AADG05003894	Group10.32			215101	103039	CGATCGAGCAATCCCAACA	TCGTTGCTACGAATCCGATG
K1079	b	5.5	115.9	5.2	112	AADG05003893	Group10.32			215101	149861	AGGCGTGAAAATAGCACGG	CCAGGTAAGAGCATCCTTCGA
UN090	d	1.6	121.4	1.6	117.2	AADG05003893	Group10.32			215101	176237	CCTTCTCACGCGACACGTC	CACGACGCGAATCAGCTG
K1052B	d	6.4	123	6.1	118.8	AADG05003881	Group10.33			296504	21893	TTCATGCTTGCCTATCGATAGAT	CTTCGCCATTACGAACGAAC
UN111T	b	1.6	129.4	1.6	124.9	AADG05003889	Group10.33			296504	190956	CTCGTCGTCTTACCACGACTG	ACTCGAAAGCTGGCTGTCG
AT086	v	2.2	131	2.1	126.5	AJ509546	Group10.34			113440	23604	ACCGGTCATTGAATGCCG	TTCCCATTCATTAGCCCCG	4
K1011	d	0.0	133.2	0.0	128.6	AADG05003875	Group10.34			113440	77196	GTTCCATATGGAGAGAGGAGGC	GTTTATCGATGTATCTCGGATCG
UN217B	b	5.7	133.2	5.4	128.6	AADG05003872	Group10.35	UO		101534	23486	TCCATCGGTACGACGTGC	AGTTTCCATTCACGCCGTC
BI345	d	0.3	138.9	0.3	134	BI516240	Group10.36			1193679	68780	GCCTTACAACATTTCCTCGATG	CAAAACCGCCTCCGTCAC
AT116	b	0.3	139.2	0.3	134.3	AJ509560	Group10.36			1193679	82670	CGCTACACGAGTCTGGATAAC	CCTGTCCCTGATTGATACGA
A025	d	0.0	139.5	0.0	134.6	AJ509242	Group10.36			1193679	89149	CGTTATGTACAAAAAGAGAGATTG	CGGTGTCCTCGATTCTGT	ho	0	0	4
AT129	b	3.0	139.5	2.9	134.6	AJ509572	Group10.36			1193679	142071	GCTAACGGGGTAACGGGATC	CCATCCAGACCACGCCTACA	5
AV036D	v	6.4	142.5	6.0	137.5	AJ509741	Group10.36			1193679	207785	TCGACACTGCCACCGAAC	GGCAATTAGTCGACGGAGC	he
AP305	v	2.8	148.9	2.8	143.5	AJ509501	Group10.36			1193679	283930	GACGAGTAATCCTTGGAGCG	AACGCGAAGCTTGGCTAG	he
K1010	b	3.6	151.7	3.5	146.3	AADG05003862	Group10.36			1193679	355948	GAAACACACTCGCCCGTG	TATCGTTGGCGACAACTGC
K1025	b	4.5	155.3	4.3	149.8	AADG05003861	Group10.36			1193679	400519	TTAAGCGATTTCACATGCGC	AACCGTAGAGTGGCGGTAGTCT
AT120	d	2.5	159.8	2.4	154.1	AJ509563	Group10.36			1193679	531147	AGCATTGATCCTCGATTCTCG	GTTAATACCGGGTGGCCTGT	ho
BI113	b	0.0	162.3	0.0	156.5	BI507187	Group10.36			1193679	600391	CGTACTAACGCGGTACGATCG	TTATCAGCCGAACGTTGGAAG
H064	b	4.2	162.3	4.0	156.5	AF140078	Group10.36			1193679	607584	ACGGAACTGAAAGAGGGAAAC	CGGAAAATCATACACGTTCTT	3		0	5	0
K1008	b	0.0	166.5	0.0	160.5	AADG05003852	Group10.36			1193679	704680	GGAGCAACTGTATTCCGACG	CAAGCCATGCCATGAAGG	ho
AP288	d	0.0	166.5	0.0	160.5	AJ509495	Group10.36			1193679	756738	GTTAGTTCGTCGTCGACCG	TCTTAGCTTTATAACGAGCACG	ho
AP158	d	1.3	166.5	1.3	160.5	AJ509411	Group10.36			1193679	775431	ATCGCTGTTGTCGGTCGCT	GATCTCCTCTTCATCCACCGC	ho
K1532	b	4.0	167.8	3.8	161.8	AADG05003847	Group10.36			1193679	859570	ATACGCGCGTGCAGATATGT	CGAAGCACCACCGCTTTAC	he
K1061	b	6.8	171.8	6.4	165.6	AADG05003845	Group10.36			1193679	908647	ATGCATTTAGCCGAATTCCTG	AGACTTTGTGCCCCGCAC
K1511	d	0.0	178.6	0.0	172	AADG05003845	Group10.36			1193679	952177	GTGCGAGGTACGCCGTTC	GTATTCAAATGCGCCGAGC	ho
K1007	b	7.8	178.6	7.3	172	AADG05003843	Group10.36			1193679	995868	CGAATACCGGATGAAAATCG	AACATTTCTCGCCACGGATA	3
BI248	d	4.2	186.4	4.0	179.3	BI512444	Group10.36			1193679	1072411	GTCGGTCGGTCGAGGATG	ACCTGAGGAGGATCGGCG	he
6972	b	0.0	190.6	0.0	183.3	BH816972	Group10.36			1193679	1122309	TCATCAACCATGGCATGAAAC	ACCGTCTCTCTTGGACCACATAC
BI341	b	0.0	190.6	0.0	183.3	BI515989	Group10.36			1193679	1164852	GAGTTGAATGTTGAGCCTAGTGTATG	AGACATGCTAAAATGTTTCGTGC	he
SV305	b	0.0	190.6	0.0	183.3	BI511969	Group10.37			349333	31166	TCGTTCCAATCGATCCTCG	GAAGATGGGCGAGATCGC	ho
SV004	b	0.0	190.6	0.0	183.3	BI517258	Group10.37			349333	148056	GGGAACTAGGGAAACTTCAGCG	ATCACCGAATAAGATAACGAACGG
SV230	b	2.3	190.6	2.2	183.3	BI507824	Group10.37			349333	151632	TCGTCCCAACAACGAAATCG	TCGTCGTGCAACGTCATCG	he
A104	d	1.1	192.9	1.1	185.5	AJ509285	Group10.37			349333	311414	TCGCGAGACCGACTCCTG	TGATAAATTGAATTGAATCGTCGC	he
UN235Y	b	0.0	194	0.0	186.6	AADG05003807	Group10.38			447591	53147	GTGCATTTCATTGATATTTTCTACGA	CAAGGTTTTAATGATTTGATTTATCTTGT
UN234B	b	0.8	194	0.8	186.6	AADG05003811	Group10.38			447591	143738	CCGATAAATTTTGAACCATTCG	CAAGTGGGCTGCCTGCTC
BI253	b	0.0	194.8	0.0	187.4	BI512611	Group10.38			447591	270629	CCGAAACGATCACCTTTG	CTTTCAACTATTTTTTCAAATCATA	he
K1051	b	0.8	194.8	0.8	187.4	AADG05003823	Group10.38			447591	445087	TGTTCTCGTGGTGCTAATTTCG	TTGGTCACCATACATGAATGAATG
AC157	b	1.7	195.6	1.7	188.2	AJ509689	Group10.39			386038	47332	CGCCCAGTGTTCCTAAAAGA	GATAATTGTGTCAACCTTCTTTCC	ho
LAT9	b	2.6	197.3	2.5	189.9	AADG05003798	Group10.39			386038	88374	ACCCGACGACAAGCACTTTC	CGGAGGTCAGGAACAAATTG
UN103	b	2.6	199.9	2.5	192.4	AADG05003788	Group10.39			386038	226268	AGATGGAGTGAAAGAGCGTGG	CTGCAATGCTGCAGCAGG
BI330	b	1.7	202.5	1.7	194.9	BI515557	Group10.39			386038	322326	CACGAATCCGTCGATCGC	CGACGCAACGAAGAATTCTCC
BI053	d	1.8	204.2	1.8	196.6	BI504790	Group10.40			217145	27357	CGCTATCTCGCCGTTTCTAGAAG	CGATTTCCTCTTCGAGTGCG	he
K1005	b	0.9	206	0.9	198.4	AADG05003762	Group10.40			217145	186166	CAAAGCCTGCCGTTGACC	CTTGTGGACGATATTGTATCACTGAC	he
BI169	b	5.6	206.9	5.3	199.3	BI509172	Group10.40			217145	217125	TCCTAAGGCTGCTCGTCCG	GTCCACCGTTTTCGTAACTGG	he
							Group10.41	UO		107171	100
K1004T	b	0.9	212.5	0.9	204.6	AADG05003756	Group10.41			107171	100044	ACGCGTTCTCGTTAAATCGG	CGCCACCACGTGTTACGA	10
SV108	d	1.0	213.4	1.0	205.5	BI512688	Group10.42			393593	17730	AATCGAATATCACTTCCACACCATAG	TCAACATTTTCGCGATTGAAAC
BI081	b	2.6	214.4	2.5	206.5	BI506156	Group10.42			393593	111968	TACGTGTCTGCCCGAGCG	CATCTGCCGCGATCGTTAC	he
K1003	d	1.5	217	1.5	209	AADG05003749	Group10.42			393593	237634	ACATGGCCTTTAGACTTAGTTTCC	AACGATATGAGAATCGTAACTGCTAC	ho
AT013	v	4.7	218.5	4.5	210.5	AJ509510	Group10.43	UO		1115	580	CGCACACCATGCTTGCTC	TCGGTAACCTAGAAACGAGCG	ho
K1002	d	0.5	223.2	0.5	215	AADG05003740	Group10.42			393593	370989	TCAGTGTGCTGCATTTTTGATC	AATCACAGCATGCACAAGTAATG	he
BI316	d	0.0	223.7	0.0	215.5	BI515106	Group10.44	UO		69710	17562	GAATATCGTTCGTACGATGATGAG	GCGGGACATCCTGTAAGACTG	he
BI074	d	0.0	223.7	0.0	215.5	BI505790	Group10.45			320504	74220	TCGTAGTTATCGCTAGATACGCTG	TCGACGCTGAACTAGCGC	he	he	he	he	he
BI370	b	3.3	223.7	3.2	215.5	BI516967	Group10.45			320504	76203	TTGGCCGTACGTTCGTGC	CAACAAATCGTTATAATCCATCGTG	he
AT159	d	1.6	227	1.6	218.7	AJ509598	Group10.45			320504	106905	GCACGAGCAGGTAACGAATAG	GAGTGATTTATCGCCCGTTG	10
K1066	d	4.3	228.6	4.1	220.3	AADG05003722	Group10.45			320504	138142	CGTACGCTGTAAACCGATTCTC	CCGAGTAAATTACGCGTTCG
K1069	b	4.3	232.9	4.1	224.4	AADG05003720	Group10.45			320504	156391	GATCGCGCCAACAAATTG	GCTCACCGTTCCACGGAT
						AADG05003719	Group10.45			320504	158108
K1071	b	2.1	237.2	2.0	228.5	AADG05003717	Group10.45			320504	191642	GGTTTCCGGTAACTGCGC	GCGTTCCATCCAGTGCAA
K1072	b	2.1	239.3	2.0	230.5	AADG05003716	Group10.45			320504	204507	AATGGAGCATTCGAATGATCG	GTACGAGCCGTGTATGAGCG
K1001B	d	0.0	241.4	0.0	232.5	AADG05003716	Group10.45			320504	216319	ACAGGACAAAGCAGGATACGG	TGCTACGAACACGTCTCTTGG	he	0	1	8	1
K1060	b	----	241.4	-------	232.5	AADG05003715	Group10.45			320504	311225	TCGTTGTAACTATTGCTGCTCG	ATTAAATTAATGCAATCGAGAATATAAA
LINKAGE GROUP XI: 125 markers, length Haldane 233.9, Kosambi 223.4
Centromeric region placed by homogenity with other LG.
K1101T	d	0.9	0.0	0.9	0.0	AADG05004462	Group11.1			432984	25858	CCTCGTCTGGTAACTGGTGC	GCGTTCATACAGGCCGAA	ho	0
K1158	v	5.0	0.9	4.8	0.9	AADG05004460	Group11.1			432984	89091	AAATTATCTACCCGATCATCACGT	CGACTTTCCGATATCCAAAGG	ho
K1176	b	5.9	5.9	5.6	5.7	AADG05004460	Group11.1			432984	105927	TCGACGAACCTCGATTCAATT	GTGCAAACGAACGTTTCGAG	1
K1179	b	0.0	11.8	0.0	11.3	AADG05004460	Group11.1			432984	165467	ATCCGCTCGAGGTATGCG	GAACGGCATCGCGAGTTAA	1
6699	b	0.0	11.8	0.0	11.3	BH816699	Group11.1			432984	189564	ACGCTTGACATGGCGCAC	ACCGTTTCGTCGCAGCAG	1		he	he
K1102	b	2.8	11.8	2.8	11.3	AADG05004458	Group11.1			432984	234062	CAAGGTGGATTGTTTCGAGGA	CGCGTATACCGAGCCACC	he		he	he
A036	d	0.0	14.6	0.0	14.1	AJ509252	Group11.1			432984	326216	CGCTACGTAATTCAGGCG	AGACGCGTTCCAGATGTG	ho	0	0	1
A044	d	3.0	14.6	2.9	14.1	AJ509257	Group11.1			432984	326494	CATCGAGGGGATACCGAG	GCAGCATCGTCGATGAGA	1	0	0	1	0
UN256	b	3.3	17.6	2.9	17	AADG05006080	Group11.2	UO		113612	21130	TGAATGAAATTTCTTAAAAATGCACA	GAAACAAATTCATTTGCAATATTGTC
K1220	d	1.2	20.9	1.2	19.9	AADG05004437	Group11.3			98039	59327	AATCCCTCTTTGTGCACACAGT	ATCTCTTGATTAGCGTCAACGG	he
BI067	v	1.1	22.1	1.1	21.1	BI505469	Group11.3			98039	94809	AACGCGTTCACGTGGTGG	CCGTAGTTTTCGGGCAGATCC
							Group11.4	UO		231533	220421
K1157B	b	0.0	23.2	0.0	22.2	AADG05004451	Group11.4			231533	204254	AAGCTAATGACCCAACCACGA	ACGATGCGTAAACATGCGTT
UN150B	d	1.1	23.2	1.1	22.2	AADG05004439	Group11.4			231533	41881	CCGTTATCGATCTTGCTGAATC	TTCGACCGATTAATCGAGGC	he	he	he		he
K1156	d	0.0	24.3	0.0	23.3	AADG05004430	Group11.6	UO	NO	273659	256316	CGTGCGAGCAAACCTCG	CTTGGAATCGCAATTCGGTA
UN192	d	0.3	24.3	0.3	23.3	AADG05004425	Group11.6			273659	76655	ATCCGTTTCGATGCGGTG	ACCTCTCGCCAATGCGAC	1	he	he	he	he
BI100	v	0.3	24.6	0.3	23.6	BI506898	Group11.5			57601	3474	GTGAATTTCTTTTCAGTTTCCTTTTTG	TGCGTGTCCGTGTCGATG
SV182	d	2.7	24.9	2.7	23.9	BI510460	Group11.5			57601	20551	GATCAATCTTAATTAACTCGTCCCG	GCCTGGTAAGTCTTCTCCCAAG	ho
BI087	d	1.1	27.6	1.1	26.6	BI506342	Group11.7			143485	8969	CTGGCTAGTCGTGCGTAAACG	CCGAGCAACCGATCCGAG	he
SV255	b	1.1	28.7	1.1	27.7	BI504836	Group11.7			143485	88197	TCGGATGGCCAGCTATCC	TCAACGAACTCGACGAGTGG	ho
K1155	b	2.2	29.8	2.2	28.8	AADG05004401	Group11.8			226162	108132	TCCAGGAAATGGACGAAGC	CCGACCGACTACCAATCGA
A001	b	0.0	32	0.0	31	AJ509232	Group11.8			226162	178809	TCCTGGCTCGTGTTCCTG	CCTTCGCGTAGCGTTATATG
AT163	d	0.0	32	0.0	31	AJ509601	Group11.8			226162	187460	CGCATTAGCATATACACGAGG	TCGGGTCTCGCAGTAACG		0		0
UN041	b	0.0	32	0.0	31	AADG05004411	Group11.8			226162	220049	TCTGCGGTGCTCTTGAGG	TCCAACGCGTGCAAGAAG
						AADG05004377	Group11.9			628117	1227
K1170	b	0.0	32	0.0	31	AADG05004378	Group11.9			628117	15521	ATGACGTGGCTCGACGCT	CGCTTACTGTGCCAGAACGA
K1171	b	2.0	32	2.0	31	AADG05004378	Group11.9			628117	29959	GGATTGATGCACGAGATTGGTA	CGTCGACGCGACTCCTTT
K1172	b	5.3	34	5.0	33	AADG05004379	Group11.9			628117	67700	GATCGGTCCATGATCACCG	GACGATCACGCGCATGC
K1173	b	0.9	39.3	0.9	38	AADG05004380	Group11.9			628117	123948	AGGACTGTAAATACGCTCCGC	CCTTGCACCCTCGCTAATTC
K1174	b	3.6	40.2	3.5	38.9	AADG05004380	Group11.9			628117	144049	CGGTCAGGTGGACATCGA	GCTCGTCCTCTCCGATATGAT
K1175	b	4.6	43.8	4.4	42.4	AADG05004380	Group11.9			628117	194325	GCTGCGCGCTAGGGATAT	CGACCGCAAACCTATAAATACG
K1162	b	2.7	48.4	2.6	46.8	AADG05004381	Group11.9			628117	268124	AACAAGCAATGCCGATTGTG	CCGGCTAAGTGGCGGTTA
UN038	b	0.0	51.1	0.0	49.4	AADG05004391	Group11.9			628117	525972	TAGCGAGACGGTGTGAACG	ATAAGGATCGCGAACCAATAAC	ho
RJP57	d	0.0	51.1	0.0	49.4	Z26318	Group11.9			628117	599991	TGTAGATGACTTAATGAGAAACAC	ATGTAATTTTGAAGAATGATGAACTTG	0
K1164	b	0.8	51.1	0.8	49.4	AADG05009639	Group11.10			17799	9233	ATGTTTTAGCAAAAAGATCTATCACG	CGTTCTTTAAAATTAATTTTCCTGATC
K1165	b	0.8	51.9	0.8	50.2	AADG05009639	Group11.10			17799	16805	TGGAGATCCTTAAAAATAATAATTTAAGTC	GAAGTAATTTTCAGAATTCTTCATTTTG
UN277	b	0.0	52.7	0.0	51	AADG05006368	Group11.11	UO	NO	169991	9835	AATTGTATTGATGCAATGAGCAATT	GGTTCCCTGCGATAAGGACA
K1166	b	0.0	52.7	0.0	51	AADG05009053	Group11.12	UO		17349	2679	GTTTCAAAGTAGCTTAATGAATGAAGTG	AATTCAATTGTCTTGAAACTTTCGA
K1167	b	0.8	52.7	0.8	51	AADG05009053	Group11.12			17349	5056	GGATACACTGTAAAATATTTTTCCTGC	GGTTCGTCCCGTACAAGTAAGTAT
UN335	b	0.0	53.5	0.0	51.8	AADG05008630	Group11.13	UO		101544	19678	CGAACGGCTGTCTCGCTAC	AGCATGGATGCGCATCAG
SV036	b	4.1	53.5	4.0	51.8	BI511680	Group11.14			382284	114316	GCTCTACGGTAAGGACAGCGAC	CTTGTACCCATTGCGTTTAGAGG
BI057	d	1.0	57.6	1.0	55.8	BI505111	Group11.14			382284	283916	CCAGAGATACCATGAGTTTGCG	AACGGTACGGTATCCGGACC		0	0	0	0
K1104	b	3.5	58.6	3.4	56.8	AADG05004363	Group11.15	UO		180880	68956	AAATAATGGAGGTCAGAATACAACG	TGTAATGCCGTTGATCTTCATCT
AP008	v	0.0	62.1	0.0	60.2	AJ509300	Group11.16	UO		184921	103145	AACATCGGGAATCGAATG	CTGGGCACGTATTCGG	0
SV225	d	0.9	62.1	0.9	60.2	BI505771	Group11.17			237362	53000	GAATGCCACGAATTACGCG	TGCGTGATACTGCTTTCGCTAC
UN101	b	0.0	63	0.0	61.1	AADG05004351	Group11.17			237362	173094	GATGACGCGCGTTATCGAT	AACGTTTGCGTAAACACAACG
UN331	b	0.0	63	0.0	61.1	AADG05006332	Group11.18	UO	NO	126454	46047	CACATTAAGGAATCAAGGAACGA	CTCGTTTCATCGCCATGAAG
UN268	b	0.0	63	0.0	61.1	AADG05006076	Group11.19	UO		135360	13849	ACGTCCTGGCTAATCTTGGG	TGCAACGCATGAAATAGCG
UN363	b	0.0	63	0.0	61.1	AADG05006000	Group11.20	UO		97519	53496	GTTTCTTGGACGGTTTTATCGAT	ATGCGATATATTGGATCAAACGTT
K1106T	b	0.9	63	0.9	61.1	AADG05004346	Group11.21			718174	48431	ATCCCCAAGAGTTGTTGCG	AACGCTCTTATCCTTTCGGC
K1106B	b	2.8	63.9	2.7	62	AADG05004346	Group11.21			718174	60173	GCGCTAGCCAGAAGCCTAGA	CGGTTATCCGCGTGGCT
K1107	b	7.8	66.7	7.3	64.7	AADG05004340	Group11.21			718174	232469	TGATTGCCGATCGTGTCG	TCGAACCCCGATGACTCAG
K1108	b	7.8	74.5	7.3	72	AADG05004330	Group11.21			718174	449512	GCCAGCCGTTACGCTTCT	AGAATCGATCATCTCTTCTCAGAATC
AT125	d	4.8	82.3	4.6	79.3	AJ509568	Group11.21			718174	626909	CTTTTATCCCTGGAACCGTTC	CCGCTAAATCGCTTTCGAG
UN298	d	4.3	87.1	4.1	83.9	AADG05006665	Group11.22	UO		141729	120641	AGTGGAAGCCACCATCGAG	GGTCGTGTGTAACGCGACA
UN053	b	1.0	91.4	1.0	88	AADG05004321	Group11.23			547176	53627	GATTCGCCTGAATATCCATTCA	TTCGAGAATCAACCGCCTAA
UN054	b	4.2	92.4	4.1	89	AADG05004314	Group11.23			547176	274204	GCGTGAAGCCGTAACAGTGT	ACGGTCCGCAATATCCGT
UN126T	d	0.0	96.6	0.0	93.1	AADG05004310	Group11.23			547176	440748	ACGTTATTCGCGGCCTCT	ATGATCAGGCACCGTGCA			he	he
K1161B	b	3.9	96.6	3.7	93.1	AADG05004306	Group11.24			221333	27844	CCTCGAGCTATGCTTCTGCAT	TTACATAGCGCTAACGTGGTGAG
AT058	b	0.0	100.5	0.0	96.8	AJ509529	Group11.24			221333	164644	TATTCCTCACGATATTCCCG	AAGGCCGATTCACGTGAC	0
UN394	b	0.0	100.5	0.0	96.8	AADG05008534	Group11.25	UO		77445	58175	CGGATGGGTATAATGGAATCG	AGCCGCTCAGACGAAGGA
UN102	d	1.6	100.5	1.6	96.8	AADG05004301	Group11.26			690770	70438	TACCGTGGTTTCGAAACGTC	ACGAGCACGGAGTACGTCAC
K1109	b	2.6	102.1	2.5	98.4	AADG05004295	Group11.26			690770	340382	ACACGATTCCTCGCGGAT	CCTCTAATAAAGCCGTCAGGG			he	he	he
AT109	v	2.4	104.7	2.4	100.9	AJ509557	Group11.26			690770	541682	CGCGTTGCCAGACGTG	CGCAACCATCAAGATTCATC
BI060	d	1.1	107.1	1.1	103.3	BI505318	Group11.26			690770	647270	TTCCTCTCGTTTCGTACGCA	CACGCAGTCTTTAACAAGGCAC
UN309	b	3.4	108.2	3.3	104.4	AADG05006876	Group11.27	UO		116434	5514	TATTTCAATTGCAGGATCCCAT	TGCAGGACCCACGTAGCA
AP037	d	2.3	111.6	2.2	107.7	AJ509323	Group11.28			431429	115187	GTTGACGCGGGAATTTCTC	CAACAACCACAACCACCGA	0
BI226	d	0.0	113.9	0.0	109.9	BI511456	Group11.28			431429	182766	CGAAACGCTCGGTGAGAAAG	CGCGTATATATCTTCGCACTGTATG
SV285	b	0.0	113.9	0.0	109.9	BI513343	Group11.28			431429	184687	TGTCGTGATCGATGGACCG	AAGCACGGCACTCTCTCCG
6434	b	5.2	113.9	5.0	109.9	BH816434	Group11.28			431429	193241	GTGCATGCACACGAAGCG	GCGTATCGGTCAACGACCTC
K1110T	b	7.2	119.1	6.7	114.9	AADG05004279	Group11.28			431429	329874	AACTTCAAAGAAATGGTTCCATTAA	TTGGTTGGTTCAATATCTGGAGA
UN355	b	1.6	126.3	1.6	121.6	AADG05006994	Group11.29	UO		90777	39986	AACAAACTGGTTGCAATTGCC	ACGAATGAACGAATGAGCGA
UN074	d	1.5	127.9	1.5	123.2	AADG05004275	Group11.30			374997	21748	CGATTTCGCTGTGATCCG	CACGTTCAAACGATCCCAAG
K1153Q	b	5.3	129.4	5.1	124.7	AADG05004272	Group11.30			374997	122850	AAGCGGACGAATGGGAAC	GCATCGTCACCAGCAGG
UN072	d	5.6	134.7	5.4	129.8	AADG05004269	Group11.30			374997	352705	GTGTGCATTTCGGTTGCG	GAATATCCTGCGGGAATTCC
UN209	b	0.0	140.3	0.0	135.2	AADG05004262	Group11.31			2193901	186254	CATGCATGCAAGCCGAGA	CCTTCCTAAGCTGCTGTGCC
K1111	b	0.9	140.3	0.9	135.2	AADG05004262	Group11.31			2193901	192706	CAATTGTTCGCGAATCAATCA	GCGCGCTACATCCATCTTC		he	he	he
K1152B	b	5.8	141.2	5.5	136.1	AADG05004260	Group11.31			2193901	233183	TGTGAACCACCACGTGTCC	GCTCGGTGTATAGCGGAGC
5626	v	1.8	147	1.8	141.6	BH815626	Group11.31			2193901	361962	CGATCTCTCCGGGATGGC	GCAAGTCTGGCCTCGATAAGC
BI299	d	2.6	148.8	2.6	143.4	BI514528	Group11.31			2193901	680586	GACTGCATTAAGCGACGAGACG	AGACCGCGCTCGCTATGC
UN227	b	8.3	151.4	7.7	146	AADG05004248	Group11.31			2193901	754153	CAGGCTATGAGTCGCGGA	CGAATCGAGAGCTCGCAA
K1168	b	2.0	159.7	0.0	153.7	AADG05004246	Group11.31			2193901	928768	GTGTCGCGCTGCACAGAG	ATGGTGAACGTGCGAAAGC
K1112C	b	3.0	161.7	2.9	153.7	AADG05004246	Group11.31			2193901	1020332	AAATCCTAAACAACGTTCGAGAAT	CGATTACCGATTCGGAGGA
AP151	d	3.3	164.7	3.2	156.6	AJ509406	Group11.31			2193901	1078741	TTTAGAACGTCCTTCAAACACC	TTCGCGAAATGAGTCGTG	ho		0	3
AP236	d	3.8	168	3.7	159.8	AJ509462	Group11.31			2193901	1217466	TCAAACGGGTGGATAAGATG	AACGGGAGGAGAATGAAATC	ho			3
K1114B	b	1.8	171.8	1.8	163.5	AADG05004236	Group11.31			2193901	1376918	TTCGTATCTGCCGACCGAC	CGGACCAAGTATATCTCGAAGG
K1151	b	5.9	173.6	5.6	165.3	AADG05004236	Group11.31			2193901	1438796	GGCTCGATCGAAGAATCGA	ACGATTAACGCCGTATCGC
K1115B	d	3.3	179.5	3.2	170.9	AADG05004232	Group11.31			2193901	1527615	CGCCGATTCGCAATATCC	GCACGTGGACTTGGATATGC
BI001	d	2.8	182.8	2.7	174.1	BI502725	Group11.31			2193901	1690400	TTCAGACGAGACCGAACGTG	CACGCGATCAACCTATCGAG
BI157	d	6.3	185.6	5.9	176.8	BI508740	Group11.31			2193901	1855773	CTCTCTGGATGTTGAATCGCC	TTGCAACGATGGACGCTG				4
AP116	b	0.0	191.9	0.0	182.7	AJ509386	Group11.31			2193901	2042312	CCCTTGGAAATTACTCGAATTG	ATCGCGCAATGTGTTTCC	16
5704	b	5.8	191.9	5.5	182.7	BH815704	Group11.31			2193901	2047500	GCTCGACTTGACCGGAACAG	GGGCATCTCGTTCACAAAGG
BI333	d	3.7	197.7	3.6	188.2	BI515682	Group11.32			362471	127808	ACGATCGGTTGACTGGCG	AGGAGGTATAAATCGTTTCGCG
K1117	b	3.4	201.4	3.3	191.8	AADG05004199	Group11.32			362471	255481	TCTTCCGAATCTTGTGTGCAG	AACTGAGGGCACCTTGTCG
AT019	v	2.2	204.8	2.2	195.1	AJ509513	Group11.32			362471	357489	AGTATATTTGTATTTTCTACGCATG	TTTCAAGTAACATCTTCTCGC	ho
AP172	d	0.0	207	0.0	197.3	AJ509420	Group11.33			731387	183961	GCGACGTGGAACCGGCTT	AATCATCGCCACGGCCAAG	ho
SV125	b	0.0	207	0.0	197.3	BI506285	Group11.33			731387	252972	GTCGGGCTCCGTTAATCCG	GATTGACGCTCACGGAAGCA
BI367	b	0.0	207	0.0	197.3	BI516848	Group11.33			731387	256080	GCGGAGGAGTGGTTCACG	ACGATCGAGATCCACGCG
AC181	b	0.0	207	0.0	197.3	AJ509699	Group11.33			731387	258458	CGACGATTGTTAAGTTCAATAAC	GTCGGATTCGAGACGAGG	16
BI228	b	0.0	207	0.0	197.3	BI511744	Group11.33			731387	262533	CGTGTATGTCTCGCCTTTCG	TCCGTTTCAACGACGTTCG		he	he		he
SV072	b	1.1	207	1.1	197.3	BI514990	Group11.33			731387	287484	GGTGCGAGAGTGATCGAGATC	TCGTCTCGATCATCCTCGG
AC179	b	4.3	208.1	4.1	198.4	AJ509698	Group11.33			731387	331690	GTTGGTCACGAGGTATCGG	GATCTCGCTACGTGCGC
BI269	d	0.7	212.4	0.7	202.5	BI513214	Group11.33			731387	421119	AGGCCGACTACGTGACGG	ATTCCGATATTGGTCGAGCC			he	he
5746	d	2.9	213.1	2.8	203.2	BH815746	Group11.33			731387	526788	GAGTGGGGAATCGCGTTCC	CTCCGCGATGCGTACGAC
BI126	v	1.0	216	0.9	206	BI507653	Group11.34	UO		165456	90166	GGGAATTCGCGAGAGTTCAC	GATTCCCACCACAGCGGA
SV128	d	1.1	217	1.1	206.9	BI513001	Group11.35			359124	42303	GCCCTGCGAATCGACCTC	GGCGGAGAGCGTGTGATACT
K1118	b	3.5	218.1	3.3	208	AADG05004126	Group11.35			359124	251344	AAATACCTGGAGGACCGCG	CGGAAGGCTTCGATTCCTC	0
UN302	b	1.1	221.6	1.1	211.3	AADG05006459	Group11.36	UO		140712	15271	TCTGATTTGCGAACAACAATTC	GCGTATATCTTACTTTCAGTCCTTACA
K1119B	b	1.1	222.7	1.1	212.4	AADG05004119	Group11.37			277355	94911	CTGAATCGCCAACTGTTTACGT	CGATTCGATTACTAAAGGCACG	22
BI366	b	0.0	223.8	0.0	213.5	BI516839	Group11.37			277355	215465	ACGAGCGGAGGTGAAGTTTAC	TCAACCTGTCCGACTGCG	ho
BI212	b	1.1	223.8	1.1	213.5	BI510889	Group11.37			277355	218534	CGCGTTCACATGGCATTC	TTGACACGAATCACGCGTC	ho
UN196T	b	1.1	224.9	1.1	214.6	AADG05004107	Group11.38	UO		286005	112665	GCCTTGTTAGCGGTTACACG	TAGGCGGTTCCTTCCAAATT	ho
K1120B	b	1.1	226	1.1	215.7	AADG05004101	Group11.39			140972	9472	TTGCAACAGTTCTGGATGGC	TGAGTAATCGAGAATGAGACGGA	ho				he
AT127	d	1.1	227.1	1.1	216.8	AJ509570	Group11.39			140972	59640	ACTCGCCTCGTATAAATATGC	TTGGCTCGTAATTCCATCTC
AP044	d	0.0	228.2	0.0	217.9	AJ509330	Group11.39			140972	120932	GATCGAGCTTAATATATAAATATATATTATAC	TCAGTTTCCATGCACCTTC	ho
SV011	b	0.0	228.2	0.0	217.9	BI512037	Group11.40	UO	NO	59656	52444	CCACCGTCAAGCTCACCG	TGTATAACGTGTGCCTATATACGGAGA				5
SV246	b	0.0	228.2	0.0	217.9	BI502894	Group11.40			59656	53019	ACGCCGACGCTCGATAGT	AATTAACGAGCCAGTCAACTTGTAT
UN158B	b	0.0	228.2	0.0	217.9	AADG05004086	Group11.41	UO		264980	115726	AGGATCTGCTATGGCAACTCG	GCATTGCACAAGACTAGCAGC		he	he
UN156	b	0.0	228.2	0.0	217.9	AADG05004083	Group11.41			264980	150558	TCTAACCACGACGATGCAGG	AACAGTGATTCGGTATCTACCCAA		1	1	5	0
K1159	d	2.2	228.2	2.1	217.9	AADG05004082	Group11.41			264980	174727	AGGTCGCGAAATCGAACG	TCTCGTGCAGCCAGCTTG
SV103	b	0.0	230.4	0.0	220	BI507474	Group11.42			223039	26434	AAATCGAATCGAAAATCACGATC	TACACTGCGAGCAAGCGC
SV118	b	0.0	230.4	0.0	220	BI511359	Group11.42			223039	27646	GGAATAGTTGTAATAGAAATAGTATTCATC	ACCCGTAACGATGACCTG
SV234	b	0.0	230.4	0.0	220	BE844483	Group11.42			223039	44619	GCCTATGAGTCGTATTTGCATCA	GGAAAATAACAATCTATCTCGTTCTG
BI029	d	1.2	230.4	1.2	220	BI503844	Group11.42			223039	53716	TGTATGGGCGCGAGCATC	CCCCGTTTGTATATGCCTACTACC			he	he	he
SV193	b	0.8	231.6	0.8	221.2	BI503323	Group11.42			223039	75347	GTACGACACGGGTCACCGT	AATGCCTGGATCGTGGGA
AP185	v	1.5	232.4	1.4	222	AJ509431	Group11.42			223039	121276	ACGAAGGTGGTGGGCAAC	CAAGCGATAATCGCCAAGG	he
K1121	b	-------	233.9	------	223.4	AADG05004059	Group11.42			223039	212636	GTTCGATCACGATCACGAGG	CGCATAGTACGTGTCGCGT		1	1	6	0
LINKAGE GROUP XII: 100 markers, length Haldane 228.2, Kosambi 219.3
K1251T	d	4.0	0	3.9	0	AADG05004464	Group12.1			621138	5017	AATGGATATCTAACTGATTTCGATGAT	GTATAACCGTGTCATCATTGAAGATT
K1252T	d	2.0	4	2.0	3.9	AADG05004466	Group12.1			621138	104834	TTTGCAACTCCATTCGCG	AGGTGGCCAACTTGGCTG
K1201B	b	4.1	6	4.0	5.9	AADG05004466	Group12.1			621138	129517	ACCTCGATGGTGCACCTACC	TTTACGCACGCTGCGAATC	ho	0	1
6834	d	0.0	10.1	0.0	9.9	BH816834	Group12.1			621138	171018	GCTAAACCGCAGGTCGATG	GAGAACGATGAATAATCGAGCCT
6301	d	1.6	10.1	1.6	9.9	BH816301	Group12.1			621138	176378	GAGCACAATGGCCACTGCTC	GCGGAGCAATTTCCATCCTT	ho
AP021	d	0.0	11.7	0.0	11.5	AJ509310	Group12.1			621138	253131	GACGACGTTTCCAAGAATG	TCGATAAATATTCCCTGCG		0	1		0
AT186	d	1.6	11.7	1.6	11.5	AJ509619	Group12.1			621138	283220	CCTTTTGCGCGACATAATTG	CACGAGTAACTTGATCCGCG
AP012	d	2.1	13.3	2.0	13.1	AJ509303	Group12.1			621138	361503	CGATTTTCGAAACGATTCC	CGTGAAATCGCAGTTTGAA	2	0	1		0
SV194	v	2.8	15.4	2.7	15.1	BI503467	Group12.1			621138	382527	GGAGTCGTCTATGTCGTTCAAGAG	ACGACGATAAACTTGTCGCTGA		he	he
BE008	b	2.4	18.2	2.3	17.8	BE844428	Group12.1			621138	407600	GAGGGTTTCGGCTCGAAG	TCGGGCTATGCAAAGATGG		he	he		he
SV226	b	3.6	20.6	3.5	20.1	BI506262	Group12.1			621138	530810	AAACGACGCACACGGACA	TCGCTCCGATTCAACACG
BI295	b	0.0	24.2	0.0	23.6	BI514382	Group12.1			621138	604699	GTCCCGGATGATCGGATG	AACCCGTATCGGAATAACGG
SV086	d	0.0	24.2	0.0	23.6	BI511700	Group12.1			621138	609201	GATCGAATCACGTCACGAGC	ACGTTCATCCGCAGACTGG
SV012	b	0.0	24.2	0.0	23.6	BI512725	Group12.1			621138	614133	GAATCGTCGATTCGTGGCG	TGGCTAATGGCTATAAATTGGCC
SV303	v	1.9	24.2	1.9	23.6	BI511306	Group12.2	UO		10903	10192	AGGTTCCTCGACGTTCGC	GGATAAGGTACGTCGTACACAGAA
K1253	b	0.0	26.1	0.0	25.5	AADG05004497	Group12.3	UO		178840	16756	GATTTCGAGAAATAATCTTTGACGA	ACGATAAATCACAACACCATGGA
UN176	b	2.0	26.1	1.9	25.5	AADG05004498	Group12.3			178840	151083	TTGTAACGAATTAAGCTGGGTTGT	CATTCGCTACCCACGATCG
UNROB1B	d	0.0	28.1	0.0	27.4	AADG05006694	Group12.4	UO		91364	29652	AAAATCACTTGAACAAATCTCCAAA	TGGAATTCCAGAATAGGGTGG
UN360	b	1.8	28.1	1.8	27.4	AADG05006694	Group12.4			91364	50615	GAATGGGCTCGCTTGAGC	TCGATACGATTTCCGGTTCC
UN259	b	3.7	29.9	3.6	29.2	AADG05005979	Group12.5	UO		109224	8018	TAAACACACACGCAATAAAGAGAA	CCTGTGTGCGTGTACACATCA
K1254	b	0.9	33.6	0.9	32.8	AADG05004502	Group12.6			270287	108177	CTCGATCGCATCCTCCTTG	TCCCGAATTGATCGAACAAC
UN152B	b	0.9	34.5	0.9	33.7	AADG05004504	Group12.6			270287	241118	TTCGTATCATGCTACATCCGC	CCACGCTATCTTTATGATTCCTTC
K1266	b	0.0	35.4	0.0	34.6	AADG05004510	Group12.7	UO		110739	49942	AAACATTCGGTTCATTAGCTTGTAT	TTACATTTCGCATTTCGTTATGAT
K1255	b	0.9	35.4	0.9	34.6	AADG05004510	Group12.7			110739	73815	ACCGAATCTTCGAAACCGTC	CGATGATCAATTCAAACGGAAG
UN387	b	0.9	36.3	0.9	35.5	AADG05006633	Group12.8	UO		86826	25158	AACCACCTTCATACACGTCCG	GTGAGTGCAAGGATGAAACAGG
UN353B	b	4.7	37.2	4.5	36.4	AADG05006743	Group12.9	UO		79607	10926	TTTCGTATGGAAATTTATAATTCGTG	ATGATTAATATTTCAATGCATAATATTCG
AP297	v	0.0	41.9	0.0	40.9	AJ509499	Group12.10	UO		81778	15748	GGGTTGAGATGCTAGAAACGA	CGTCTATTGGAAGAAACGCTG	ho
BI077	d	0.0	41.9	0.0	40.9	BI505912	Group12.11			293218	71737	AACTCGCATGGGGAATCG	TTCACGAGATCACGCTCGA
BI140	v	0.0	41.9	0.0	40.9	BI508077	Group12.11			293218	90088	CCGCGCCAAGATTTATTACTCAG	ACATACATGCACGCGCGC
BI027	b	2.7	41.9	2.7	40.9	BI503774	Group12.11			293218	93806	AGGCGTCGAACGTGAAGG	ACATCCGCACTAAACGATGG
							Group12.11				94630
UN113T	d	3.7	44.6	3.5	43.6	AADG05004522	Group12.11			293218	223130	CCGTCTGAGCCGAAATCC	CATTGATCCTGCTAGACGCG	1	he	he	he
UN385	b	0.0	48.3	0.0	47.1	AADG05007294	Group12.12	UO	NO	75036	7901	CCAATTTGTTTGCTTATGTGAGTG	CTCGACTTTGCCGTGTCATT
UN398	b	0.0	48.3	0.0	47.1	AADG05008026	Group12.13	UO		88970	67356	CTTCCAGATTCCTAATGCCTATGA	TTGGTCCCATGGTGGAAGA
UNDW17	b	0.0	48.3	0.0	47.1	AADG05007634	Group12.14	UO		32960	21677	TTCGATTGTCATGCGAGGAC	CGTATCTCGCCGAGTGGTAC
UN342T	b	2.4	48.3	2.3	47.1	AADG05006236	Group12.15	UO		86430	74692	GAGCTTGTCGCTGAATCGC	GAGCGCACCAAGTACACGAA
UN321B	b	0.0	50.7	0.0	49.4	AADG05007531	Group12.16	UO		145340	67137	TTCGTCGGTAAGAATAACCGAT	ACAACAATGTTCGGTAAGGTTTATT
K1256	b	6.3	50.7	5.9	49.4	AADG05004524	Group12.17			296236	14742	TTGTTGTCGTCACTATTTGTTAGCA	CAAAGCGACAAAATCAGACGA
UN104T	b	1.2	57	1.2	55.3	AADG05004536	Group12.17			296236	244239	ATCAGCTTGTCCCGAGCG	AGTCGGTAAACGCGACTCG	he	0	0	0	0
K0306B	b	0.0	58.2	0.0	56.5	AADG05004542	Group12.18			405634	100967	GACCCTTCTACCCGTGCATG	ACGCATAAAGAGCGAGCGA	he	he	he	he	he
K0305	b	2.4	58.2	2.3	56.5	AADG05004549	Group12.18			405634	261050	GGGATAAGTTGAGTACGAATGCTA	CCACCCTCGTGATTCCAA	0		he
AP085	d	1.8	60.6	1.8	58.8	AJ509359	Group12.18			405634	312485	GATCAAACACACAAACGAAAGC	ACCGGAAGCCTAATCAAGG	0
UN078	b	0.9	62.4	0.9	60.6	AADG05004554	Group12.19			558329	38301	GGAGATACACCGGCGATAGC	GACAGAGTGGGACGGATGAAG		he	he		he
AT108	d	2.1	63.3	2.1	61.5	AJ509556	Group12.19			558329	55849	CATCACGCATTCTGGGTTAC	GTGGAAAACCATGTGGCAG	he
UN077	b	0.0	65.4	0.0	63.6	AADG05004558	Group12.19			558329	235244	CCCTCGTCGAGCACCGTC	TTACGAGGATTCGAGGCGAGA	ho	he
UN075	b	3.2	65.4	3.1	63.6	AADG05004561	Group12.19			558329	302112	GTCGTCGCATGAAAGGCC	GCAACCTCGTGCCCAGAT	ho
K1262B	b	4.4	68.6	4.2	66.7	AADG05004562	Group12.19			558329	403471	TTGGATTCGTTTCAACGAGC	CGCAGGTGAGACGAATCG
UN076	d	2.8	73	2.7	70.9	AADG05004566	Group12.19			558329	515437	TTGTCAAAGGACTGGTAGGGAG	CTGTCACCCGTTATCGATGC		he	he
K1202	b	5.8	75.8	5.5	73.6	AADG05004570	Group12.20			2216665	19181	GCGGTGCGTGACAGTCTG	CGGAACGGTAAGAAGCTAGTAAAG
K1203	b	0.0	81.6	0.0	79.1	AADG05004570	Group12.20			2216665	157420	ATTCTCCACGCGTCGCTC	TCTGATAATGGGTGCCACATG
AC096	d	4.5	81.6	4.3	79.1	AJ509663	Group12.20			2216665	178219	AGGCAAGCGAATTCTCTGGG	TGGCTAGAAATCGGTGAATATCG	ho
SV132	b	0.0	86.1	0.0	83.4	BI506935	Group12.20			2216665	330616	GACGCATGTTACGAACCTCAC	GGTATTTAAATTACAATAGCGTTCATTC
BI314	d	3.4	86.1	3.3	83.4	BI515066	Group12.20			2216665	334476	GTATACAGAAACGCGACCAGG	GGATCATTTCTCCATCGAGG
K1204	d	4.3	89.5	4.1	86.7	AADG05004576	Group12.20			2216665	516986	AATCACTGCTCGATCGACGA	CCACCTTCGATCTCTGCCA
K1257	b	6.6	93.8	6.2	90.8	AADG05004578	Group12.20			2216665	708624	CACGATTTCAACGGTGCATT	TGTCGCGAGTACAAGCGG
UN222	b	1.5	100.4	1.5	97	AADG05004586	Group12.20			2216665	895505	GATCGATACTGCGGATCTCGT	CGAGAACGAGCGACAATTCTT
K1263	b	6.2	101.9	5.8	98.5	AADG05004588	Group12.20			2216665	1068719	TTAACACTTGTCCGTCACGAGG	AGTTTGACCTGTATCCGCGG
AP112	d	1.6	108.1	1.6	104.3	AJ509382	Group12.20			2216665	1292180	CGTTGCATGTCCGAAAGA	TGAGCCTCGTTACTCGGTT	5			4
A108	d	3.5	109.7	3.3	105.9	AJ509288	Group12.20			2216665	1401324	CCCTCCTCCGCTCGTTCT	CCTCCCTCCCCCGAGTTA	ho
SV147	b	2.3	113.2	2.2	109.2	BI505882	Group12.20			2216665	1563459	TGTAACCGTATGTTACCTCCTTGATTT	GCTACAACTGCCGCGTATCG
AT101	b	2.3	115.5	2.2	111.4	AJ509549	Group12.20			2216665	1645401	GCGTTCCAAGTGAATGAACA	GTTGGCTATTTTCGTATCGC	4
5370	b	2.3	117.8	2.2	113.6	BH815370	Group12.20			2216665	1980805	TTCCTATTCCTCTGATAATACATAAATGA	CCGTTAACCCTGCTCGCAC
AC061	d	6.5	120.1	6.2	115.8	AJ509647	Group12.20			2216665	1996629	CGTATGCGAAAGAAACAGAT	GGTCATCTCGCTGTAAATTG	5
K1209	b	1.9	126.6	1.8	122	AADG05004614	Group12.20			2216665	2100470	GCGAGCTCCAGGTATTGCA	TGCACAAATGGGAATGGC
UN079	v	5.0	128.5	4.8	123.8	AADG05005628	Group12.21			119338	47955	TGGAATACATCCTCGTGGAAG	GTGGTAGAATAGCGCGTGGT
C5828T	b	1.6	133.5	1.6	128.6	AADG05005628	Group12.21			119338	60088	CAACTGCCGGAGAATCGTC	GATCCTCGCCAATGGTGAA
K1258B	b	1.6	135.1	1.6	130.2	AADG05004621	Group12.22			130052	43183	AGCCCGCGTGACTCGTTA	ACGGTTCCATTCCCAGCTC
UN095	d	0.0	136.7	0.0	131.8	AADG05004620	Group12.22			130052	112136	ACACCCTCGTGCGAATCC	TAATGGACGAACGCGTCG
UN080B	b	0.0	136.7	0.0	131.8	AADG05004620	Group12.22			130052	117693	TGTAATCTTTAGCGATTAACGCG	GGAGATGTCTACCATCGTAGGAATT
UN354T	b	1.3	136.7	1.3	131.8	AADG05006899	Group12.23	UO		78000	7303	AGGTAGATCTAAGAAACAAGTAAAGGTGA	ACCAGTTGTTTCCACAGGAGG
UN243	b	0.0	138	0.0	133.1	AADG05005816	Group12.24	UO		143798	34715	TTGGAAATGAATGATGTTAATGCA	CTGAAGGAATACAATTTCAAATTGC
UN238T	b	6.7	138	6.3	133.1	AADG05005907	Group12.25			221089	9594	TGATAACATTCAACAATTATTATGATCGA	CCGTTGTAGACTTTGTTCCGC
UN237B	b	0.0	144.7	0.0	139.4	AADG05005898	Group12.25			221089	217944	GCAGAAATGGCGCATTATTTAT	AGCAATTTTCATTTGCGAAATT
BI125	d	3.8	144.7	3.6	139.4	BI507616	Group12.26			452924	15547	ATCTCGCGAGCTTCGTCG	TGATCGCGGAAGCCTCTC
K1210	b	0.0	148.5	0.0	143	AADG05004638	Group12.26			452924	261752	CTCCAGAAGAACTTGTAATTCCCTA	ACCTCCTCCGATATATGGGC
UN356	b	1.2	148.5	1.2	143	AADG05004644	Group12.26			452924	390941	ATTGGAATTGGAATGTTTAAAATATGA	CCAGGTAAAGAACGAGCATGTG
K1213B	b	3.8	149.7	3.6	144.2	AADG05004651	Group12.27			610114	69122	ACGTAGCAAACACTCGGCC	CTGGGAACCCACCATTCG
K1259B	b	7.9	153.5	7.4	147.8	AADG05004657	Group12.27			610114	247896	GCGAAATTTATAACCGCGAA	ACAAGTGCCGCGTATTCGT
AP309	d	8.1	161.4	7.5	155.2	AJ509503	Group12.27			610114	393513	ATTCGACCGTAGGCCTCC	ACTGCAGTTCGCCGTTTAC	2
K1211	b	0.0	169.5	0.0	162.7	AADG05004661	Group12.27			610114	471314	AATCTGACCCTCTCGTTCAGTGT	AATGTCTCCTCGTCGCGAA
SV112	d	0.0	169.5	0.0	162.7	BI503629	Group12.28			687523	51021	TAATACTCGTGTGTCGCGTGA	CTCGTCGCACGAATCTCG
BI334	b	1.2	169.5	1.2	162.7	BI515691	Group12.28			687523	52768	CAATTTCCCTCTCGATTCTCC	CAAACAGGCAAGTCATCGC
AP194	b	1.2	170.7	1.2	163.9	AJ509435	Group12.28			687523	80866	TGCACCAATTTGGACAATGG	TTGCTCGTCGATGACCCAG	3
K1214	b	4.9	171.9	4.7	165.1	AADG05004669	Group12.28			687523	255776	CGAATACCACGCGAATCGT	GCGCCATCGTGCTGTTAA		0	1	5
K1260B	b	3.6	176.8	3.5	169.8	AADG05004676	Group12.28			687523	391650	ACGATGCCGTGCGAATAC	CGAGCGCATTATCCGTTG
AT136	d	0.9	180.4	0.9	173.3	AJ509579	Group12.28			687523	538972	CGGTCGTCGAGGTTAAGC	AGGATCAGATACCAAATGCG
AT193	b	1.8	181.3	1.8	174.2	AJ509624	Group12.28			687523	584944	GGAGTTCGAGATCGGTTGCT	CCATCAATTTTGCAGAGAACG
AV015	d	1.2	183.1	1.2	176	AJ509739	Group12.28			687523	621683	TTACGCCCGTAGACAATCG	TTGCGTACCATTAATCGACG	3
UN246B	b	1.2	184.3	1.2	177.2	AADG05005965	Group12.29	UO		119447	63911	ACGAGCTTACTGCGCACG	CGGCAAATTAATGCGACG
K1217	b	6.8	185.5	6.4	178.4	AADG05004689	Group12.30			1457201	42711	ACTGATAGATTCGAACGGTTCCT	CGTACGACGATTTCAAGCAAG		he		he	he
K1261	b	4.0	192.3	3.9	184.8	AADG05004692	Group12.30			1457201	123414	AAAGCTGTTCCACCCACGTA	TTGCGTTGTCACTCTGCATC
AC117	v	3.6	196.3	3.5	188.7	AJ509671	Group12.30			1457201	170261	CGGTTCATCTTCCCTTTATTTC	CCACGGGATTATTATCGTTTATC
K1264	b	4.9	199.9	4.6	192.2	AADG05004700	Group12.30			1457201	357568	CCGTGATGGACGATTAATCG	ATCGTTTCTCGCATTGTTTCC
AP177	d	3.4	204.8	3.3	196.8	AJ509423	Group12.30			1457201	501196	AACGGATACCAACGCTCC	AAACAGGAAACGTGGATGG	3
BI021	b	5.2	208.2	4.9	200.1	BI503424	Group12.30			1457201	693550	TGTCCAGTTTGTCGTCAGCC	TCAACACGTGGTGATAGTGCAG
K1219	d	2.7	213.4	2.6	205	AADG05004715	Group12.30			1457201	783815	TGGAAATTCCGATTCGTTGA	GAACCATTTCGAGCGATGAA		he	he		he
K1265	b	5.0	216.1	4.8	207.6	AADG05004716	Group12.30			1457201	890455	GTGGATGCGTTCGAGTTGC	GTTGCCGAGGCGGTAGAA
SV085	v	0.0	221.1	0.0	212.4	BI511550	Group12.30			1457201	1015938	CGTTCCGCGTGTACGTGG	CTTTCGCCATACTCTTTTTCCTTCT
BI346	d	3.9	221.1	3.8	212.4	BI516249	Group12.30			1457201	1017313	TGTCTTGCTCGCTCGTATGC	CGCTCTATCCATCGCACG
BI199	b	3.2	225	3.1	216.2	BI510396	Group12.30			1457201	1222420	TGTCGTTTCCGCAGCTCC	GATGCGCAGAATTATTTGCG		0	2	5	2
AT015	d	---	228.2	---	219.3	AJ509511	Group12.30			1457201	1445874	TTTCCTTCGCTTTCAAATTC	CCGCGAAATTCTCAAACG	5
LINKAGE GROUP XIII: 95 markers, length Haldane 206.6, Kosambi 197.7
UN306	b	0.0	0.0	0.0	0.0	AADG05006625	Group13.1	UO		134139	7092	AGGGATTCCCGAGAGGATTAG	CGTTACATTCCCGAAATAATATCG
UN264	b	5.8	0.0	5.5	0.0	AADG05006625	Group13.1			134139	989	GAAGGATGAAGTTTCCCGTGA	AGCATCGTTACATTCCCGAAA
			5.8		5.5	AADG05006066	Group13.2			288448	7151
UN263	b	2.2	5.8	2.2	5.5	AADG05006062	Group13.2			288448	237136	TGAATCGGCGTGATGTGG	ACGCAGATTGATTCGTTTAGGA
UN370B	b	0.0	8	0.0	7.7	AADG05007085	Group13.3	UO		77361	61295	TCACCGGCTTGAATGCG	TGCTTCTCCACCGAATGTCT
K1351B	b	3.4	8	3.3	7.7	AADG05004729	Group13.4			669140	13736	CGACATTTCAACAACCAGAGC	CGTGTACAGGCGATGGATAAA
A124	d	0.0	11.4	0.0	11	AJ509292	bad scores					GCAACAGGTCGGGTTAGAG	CAGGATAGGGTAGGTAAGCAG	0	0	1	0	0
5797	b	3.6	11.4	3.5	11	BH815797	Group13.4			669140	100667	CACGAAGATGAATTCGGTAACG	TTCCGCACAGTTTGGATGC				0
K1351Q	b	8.8	15	8.2	14.5	AADG05004735	Group13.4			669140	141600	CCAAATCGGAGAGAGCTCGT	AATGCCTCGCTCCACCAC
AP046	b	0.0	23.8	0.0	22.7	AJ509332	Group13.4			669140	195058	CCCTTCGTGAAATCGCG	GACGGATGGACGGAAAGG	0		1		0
							Group13.4				213865
AT008	b	0.0	23.8	0.0	22.7	AJ509508	Group13.4			669140	301318	GTTATTAAATCGCTATGTGTCGC	TTCATAAAACGTGCAATGTG	0	0	1	0	0
K1302	b	2.5	23.8	2.4	22.7	AADG05004743	Group13.4			669140	365236	CGTGTACAGAAAAGGTACAATGTATTC	CTTATTGAGGCACTTTCCCGT
SV056	v	5.2	26.3	4.9	25.1	BI514166	Group13.4			669140	439435	TCTTGTATAACGTCTATATGCGCG	ACGTCCTCTTCTCCGATCTAATC			1
BI177	d	2.2	31.5	2.1	30	BI509549	Group13.4			669140	587054	GTTGCCGTGTCCCGATTC	TTATCGATTCAATATTGACGTCCTC		0	1	0	0
UN182	b	0.0	33.7	0.0	32.1	AADG05004753	Group13.4			669140	664484	GTCGAGATGGCCGTCGAG	CCCTCGATACGCGAGACC		he	he	he	he
AP061	d	0.0	33.7	0.0	32.1	AJ509346	Group13.5			728701	21786	CTGCCGGCTCCTCTTCTA	CGAACAGTGTGCAACGGA		0	1	2	0
6867	b	2.5	33.7	2.5	32.1	BH816867	Group13.5			728701	131774	CGATGCGTTTCGAAATCCC	ATAGCGCGGAGAAAGCGC		0	1	1	0
AT065	b	0.0	36.2	0.0	34.6	AJ509533	Group13.5			728701	148159	TTATGCACATACATGCATATATAGAC	ACGGGCATAAGACGAACG
SV240	d	1.3	36.2	1.3	34.6	BI505443	Group13.5			728701	150225	CGTGCGCCCTTTTTGTCAC	CGGGACGGTTGATGATGAAG	0
BI315	d	0.0	37.5	0.0	35.9	BI515085	Group13.5			728701	176580	TCGCATGGAGAGTCGCAG	CGTTGAGGACAAGCGAAGAAC
AP035	b	3.1	37.5	3.0	35.9	AJ509321	Group13.5			728701	189156	AATCGTCCAAGCAGACAAGT	CGGTGTTCGCTCTTGAAT
BI246	d	0.0	40.6	0.0	38.9	BI512375	Group13.5			728701	247487	GGACGTGGCGAATAATTGC	GTTAGACGCGACTTCTCGCC		0	1
BI164	b	0.0	40.6	0.0	38.9	BI508911	Group13.5			728701	301481	GACGAACGATCTACCTGGCTG	GATAATCGCGACGCGTGC			1
SV259	b	3.4	40.6	3.3	38.9	BI505997	Group13.5			728701	366560	GCGTAAACTCATATCGCTGTTATTG	CAACGAGCTTCCAACGCAC
K1353	b	5.3	44	5.0	42.2	AADG05004768	Group13.5			728701	521077	AACGGTTCACGATGCACG	CCGAACACCTACCGCCTT
K1363	b	4.5	49.3	4.3	47.2	AADG05004770	Group13.5			728701	584230	GACATGTGACATGTGACGCG	ACGGACACGTGTCACCGA
AT012	v	0.8	53.8	0.8	51.5	AJ509509	Group13.5			728701	677644	CCAAGGCGTTGGAGGAAC	TGCCCACATCGCGATATC
BI347	v	0.0	54.6	0.0	52.3	BI516251	Group13.5			728701	707393	CGTAGAATTAATCTGAACGTTCCA	TCGCTTTTGTATCGATCGATCAC
K1306B	d	7.9	54.6	7.4	52.3	AADG05004775	Group13.6			646803	25844	TACTACCGAAGTAAGCCGCG	GCACGTTTCAACATTTCCGT		he	he
AC158	v	2.7	62.5	2.6	59.7	AJ509690	Group13.6			646803	256282	TGAACGTAAACAGAAATACGCG	GACATTGTGTGGGAGCGTG				3
H057	b	0.7	65.2	0.7	62.3	AJ509749	Group13.6			646803	344019	AGAACCACGTGATTTCCATTG	GATCGTGCTCCCTCCCAC	3	0	3	3
5113	v	0.8	65.9	0.8	63	BH815113	Group13.6			646803	420874	GACCGCGTACGATTAAGCG	CGCCTCTCGAAACTTGAACG		0	3	3
H061	d	5.6	66.7	5.3	63.8	AJ509752	Group13.6			646803	455132	AACGGAGAATGACGAGGC	AGAGAAGAATTGTACAAGGTTCG	4
UN179B	b	1.8	72.3	1.7	69.1	AADG05004794	Group13.6			646803	591497	CGCATGGTATCCCTTCGG	GCATTGTACGCAGCCGTG
BI339	b	0.0	74.1	0.0	70.8	BI515878	Group13.7			274225	103938	TCTCTTGCCGACACCACCG	CAGTCCCTAAGCGAATCGTTACG			3	0
SV275	b	0.0	74.1	0.0	70.8	BI516163	Group13.7			274225	125639	TTCGCGAAGAGCAACTATCC	GTTATACGTCGTCTTGCTCGATG
AP074	d	3.0	74.1	2.9	70.8	AJ509352	Group13.7			274225	126271	CCCACCCCTATTGTTACACC	GCCGACCTTGCTCTTAAAAC	4		3	2
AC204	b	1.5	77.1	1.4	73.7	AJ509706	Group13.7			274225	229203	CCTCGTTATGGGGATTGTTG	GTTCTCGCCAAAGTGACAAAG
AP041	d	0.0	78.6	0.0	75.1	AJ509327	Group13.8	UO		50549	41541	ACCCACTCGTCGAGCAAG	GTATCGCGATATCCGAAACAC		0	3		0
K1354	b	1.6	78.6	1.6	75.1	AADG05004802	Group13.8			50549	41849	TTAAATCTCGCGCCTGTCG	CGCGATATCCGAAACGCT
BI108	v	5.8	80.2	5.5	76.7	BI507106	Group13.9			776636	135674	ATGCGTGTTCCACGACCC	AAACGAAGCTCATCATCGGAC		0	3	2
K1309	b	3.5	86	3.4	82.2	AADG05004809	Group13.9			776636	330653	TGGCGAGAATGGAGAATGG	GCTCGAGGGCGAGAATGT		he	he	he
BI369	v	0.0	89.5	0.0	85.6	BI516961	Group13.9			776636	533660	GGGATACGCGCAATGTATTGTA	AGGGATTTGCGAATATTGCG
SV149	d	0.0	89.5	0.0	85.6	BI512984	Group13.9			776636	536729	ACGTTCTCCAATTCCGTTTCG	CACTCGTCAATGCAATGTACACG
BI143	d	3.0	89.5	2.9	85.6	BI508232	Group13.9			776636	537115	TCCCTGCCTGATCTTGCC	AGTATCGCACCTCGAGGAGC				1	1
AT024	v	2.1	92.5	2.1	88.5	AJ509516	Group13.9			776636	636090	TTCACCATTCCCGTGTGC	AACGCAGAAATGGAATCGC	6			1	1
6497	d	1.6	94.6	1.5	90.6	BH816497	Group13.9			776636	652766	CGGAACGTGATCGATGTCCAG	TGCCGTCTCCTTTGAATGTGTAGA				2	1
6338	b	0.0	96.2	0.0	92.1	BH816338	Group13.9			776636	760622	TCTCGCGTATCAGCCCTGAC	CGACCCTTTCTCGATTTACTTCG					he
6986	d	2.3	96.2	2.3	92.1	BH816986	Group13.9			776636	762188	CCTGTATCGACACGCGAGTT	CGATCGATTCTGCTCGACC					he
SV244	b	1.5	98.5	1.5	94.4	BI507245	Group13.10			1482314	202534	GCAAAATTCGTCGCATTAGATATC	TCGGACGGGTCCATTAAGAT
BI373	b	0.0	100	0.0	95.9	BI946431	Group13.10			1482314	227198	CACCTTCGTTCGGCGAGG	TCCGTTCCGCAGAGGTCC
A111	d	0.0	100	0.0	95.9	AJ509289	Group13.10			1482314	238428	ACGATAAAATTCCATCCGA	CAAATGAATTCTGTAATGAATTTC
6691	b	4.3	100	4.1	95.9	BH816691	Group13.10			1482314	297198	TGTATCTTGGAGAGGGTGGAAG	GATTGAATAACCGTGGGAACC
K1310	b	7.4	104.3	6.9	100	AADG05004829	Group13.10			1482314	437258	ATCACCCGATCTAATAGCTGATCA	CGTAGCATGGCTTTGGCA
AT003	d	0.0	111.7	0.0	106.9	AJ509505	Group13.10			1482314	644903	GATCATTTCTTTCATTCTTCTCTCTC	ATGCTCGACTATTCCGCG		0	4		1
5350	b	5.6	111.7	5.3	106.9	BH815350	Group13.10			1482314	650100	ATTCCGTTCGTGAACAACGT	AAACACCTATTTTTATTCTTTCTTTCCT				he
AP052	v	2.7	117.3	2.7	112.2	AJ509337	Group13.10			1482314	912339	CGCAAACACGTGTCATCAG	CGTAATTCACCGTACACAACC
5988	v	4.2	120	4.0	114.9	BH815988	Group13.10			1482314	1012451	CCTTCTTCGACACCGTATCATC	CGCCAATTAGATTCGTAGGAATC		0	4
K1360	b	2.7	124.2	2.7	118.9	AADG05004844	Group13.10			1482314	1152389	ACCTCGACTGATCCCTGCC	CACGCGTATACGTGCATACG
K1361	b	2.7	126.9	2.6	121.6	AADG05004849	Group13.10			1482314	1296984	AATTTCCACTGCATCTCGAATC	TCGGCGTAGACGTGGTAGAC
K1364	b	5.6	129.6	5.4	124.2	AADG05004849	Group13.10			1482314	1362690	GCGGCAACTGGTAACTCGTTA	CACGCCTCTTTGGCATCC
AT190	d	0.0	135.2	0.0	129.6	AJ509621	Group13.10			1482314	1434954	AATTACAACTGGTAGCCAGATG	GTAAACCTGTTCGTGAATTACTG		0	3	5	1
AC124	b	0.6	135.2	0.6	129.6	AJ509673	Group13.10			1482314	1435114	CCTGTTCGTGAATTACTGTAAAG	TTGCCTCGTAAAATTCTAACC	40	0	3	6	1
K1313	b	0.0	135.8	0.0	130.2	AADG05004849	Group13.10			1482314	1457131	GCGATACGTTCTCGCGATC	CGATAACCTCTCAATCGTCCG				he	he
AP265	d	7.4	135.8	7.0	130.2	AJ509478	Group13.11			249910	16420	CTTATCGAGCCCGTGAGCG	TCACGTGTTAAGTCAACGCGG	40	0	3		1
AP273	b	0.0	143.2	0.0	137.2	AJ509485	Group13.11			249910	159800	GATCTTGTGTTAAACAGCCG	GATCTCTGGCAGACGAAGAG	40
AT005	d	1.4	143.2	1.3	137.2	AJ509507	Group13.11			249910	192042	ATCCACCGGTATCCACCG	AATCGGTTTCCACTGGCC	40	0	3		1
UN229T	b	1.4	144.6	1.3	138.5	AADG05005781	Group13.12			364880	15290	ACTGTGACGCGAGCACATC	CGGGAACATTCATTCGTTTCT
UN228	b	0.0	146	0.0	139.8	AADG05005766	Group13.12			364880	340407	TTTCTCGATCCTTGAATACGATTT	AGCTTGTACAACAGACCAACCC
SV257	b	5.7	146	5.4	139.8	BI505688	Group13.13			1127491	29906	ATGAGCATAACGGAACACGC	GCGTATATCTGTGAATGTGCCTC
AC129	b	3.3	151.7	3.2	145.2	AJ509676	Group13.13			1127491	271243	CTTGGGAGACCAATCTTC	GATCGATACACCCTCTCTC		0	3
AC130	v	0.8	155	0.8	148.4	AJ509677	Group13.13			1127491	295544	CTCAAAGACCTTCCACGCTG	GTGGCGATTCCTTCCTTCC		0	3
AC131	b	4.0	155.8	3.8	149.2	AJ509678	Group13.13			1127491	329372	GATCCGCATCCGCACA	GATCAACCGAGGATATACGC		0	3	7
AC147	d	0.0	159.8	0.0	153	AJ509685	Group13.13			1127491	505260	GTGTAGGAAGATATTAACGAG	GATCTCAAGCAGAAGGAG		0	3	7	1
BI127	b	3.1	159.8	3.0	153	BI507665	Group13.13			1127491	587278	TCGAACCATTTGTATCGATCG	CTTGTTCATGGCTTGTCATTCA				7	1
AP014	d	6.5	162.9	6.1	156	AJ509305	Group13.13			1127491	746708	CTCTCGGCTCGAAGCTTCG	CTTGTTAGCTACGACTCGTTCCC					1
K1355B	b	5.5	169.4	5.2	162.1	AADG05004900	Group13.13			1127491	1070832	CCATCCCAGACTGAGGCAA	ATATCATTCGTCGCACGAGAA
K1315	b	3.7	174.9	3.5	167.3	AADG05004911	Group13.14			411642	175680	AGCGGCAGCCATTGTCTT	GGTTCAATCGCGTATAATTCGA			he,he
AMY	d	1.7	178.6	1.6	170.8	AF259649	Group13.14			411642	357010	TTCCTCAACGATCTGGTCGC	CGTTCTCAAATCGCTCGGC					1
K1356B	b	5.1	180.3	4.9	172.4	AADG05004924	Group13.15			530098	16460	ATCTTGAAATTGGATCGATGAAAT	CGAGATCTATCTCCTCGTTCCA
AP034	d	0.0	185.4	0.0	177.3	AJ509320	Group13.15			530098	158152	CCAATCTCGAGTCGGGCCA	TTTCTCCCTTCGCCCTGCA	40		3	7	1
K1357B	b	3.9	185.4	3.7	177.3	AADG05004934	Group13.15			530098	505482	GCGATTGATTGTAACGCGA	GCGTCTGCCGGTAATCACT
K1316B	d	0.0	189.3	0.0	181	AADG05004945	Group13.16			422885	144166	GGTTCCAGGCTTCCTTCCA	CGCCGACTGACTTCACCTC		he
K1319T	b	5.1	189.3	4.8	181	AADG05004950	Group13.16			422885	173506	ACAGCAACTTATGTCAAGCGGA	GATAAATTAGCCGGATGCGG		he	he	he	he
A074	d	0.0	194.4	0.0	185.8	AJ509272	Group13.16			422885	382231	GCCGCAGTCCTCGCTCTC	AGGCGGAGGTGGAACGG
BI247	v	0.0	194.4	0.0	185.8	BI512412	Group13.16			422885	406628	CAACATTGGCCAGAAACG	TTTGTAAAAAGTATCTTATCTTATGTATAAAG
K1358	b	2.4	194.4	2.3	185.8	AADG05004961	Group13.17			294417	2676	GCAAATTTAATCAATTACGCATGAT	TGCACTCGGTTTCGCAGA
UN180Q	b	3.2	196.8	3.1	188.1	AADG05004962	Group13.17			294417	63406	GATTCATCAAAACGGAACTGGAT	ATCAACCGCAAATGCGTC
BI183	d	1.5	200	1.4	191.2	BI509677	Group13.17			294417	275871	TCGACCCGGTGACAATAACG	GGCATGATCGACCGACCG		0	3	7	1
UN117	b	0.0	201.5	0.0	192.6	AADG05004981	Group13.18	UO		137818	129730	TATCATACGCGCTTGATCCC	ATCCGGAGGGCCTGTGAC
K1359B	d	0.7	201.5	0.7	192.6	AADG05004975	Group13.19			169557	22156	CGAACAATTATCATAATTCGCTGA	TTATGATTCTTCGCTTTACAAGGAT
AP029	v	0.0	202.2	0.0	193.3	AJ509315	Group13.19			169557	139600	GGGAGGAACCTGTGCCAC	AGGGAACGGTCTAGGGTCAG	40		3	7
UN136T	d	2.2	202.2	2.2	193.3	AADG05004982	Group13.20			206882	62006	AGGCCTATTCGATTTCATAAAGC	GGATAAATCCTTTCGCGTATGA
UN147B	b	1.1	204.4	1.1	195.5	AADG05004987	Group13.20			206882	180548	TCGATCGTCACAGCCTCG	CATGCGTTTGTACGAGATTATCG
UN253B	b	1.1	205.5	1.1	196.6	AADG05005909	Group13.21			222841	18457	TACTGCGCAGAAGCTTTGCT	GAGATGAAGGACAGAAGGCGA
UN254	b	---	206.6	---	197.7	AADG05005913	Group13.21			222841	212503	ACCAAAGATAGGAGAACAATATCAGC	TGTTCTTCGCCGAACAGAAA
LINKAGE GROUP XIV: 107 markers, length Haldane 208.1, Kosambi 200.5
A029	d	0.7	0.0	0.7	0.0	AJ509245	bad scores					AAACAGTACATTTGTGACCC	CAACTTCAACTGAAATCCG	0
UNDW14	b	0.7	0.7	0.7	0.7	AADG05010364	Group14.1	UO		26315	13491	TCGAGGATACTTAATGCGGCT	TTAATGTTTTCGATATTTCTAATGAAAGA
UN106B	d	0.9	1.4	0.9	1.4	AADG05005200	Group14.2			232282	90144	TTCCATCCGTGGGTAACGT	ACGGAAGGCTGGAGGTGA	he				he
K1457	b	0.0	2.3	0.0	2.3	AADG05005199	Group14.2			232282	187628	AACATATTGGATGATTGGAGGGA	CATTTCCTTAACTCAACCGCG
UN402	b	1.8	2.3	1.8	2.3	AADG05009278	Group14.3	UO		76801	53179	CACCGTCAAGCGCATTTC	TCCCTCTTGTATTTCAACCGAG
UN269	b	1.8	4.1	1.8	4.1	AADG05006172	Group14.4			269879	12236	CATTTGTCGGTTAACCAATTTCC	CATTCGCAGCTGACCGTG
UN270	b	3.5	5.9	3.4	5.9	AADG05006178	Group14.4			269879	252259	GGAAAGCACAAACGATCGTG	CTCGAGCGTGCTTTGATGTAG
UN109	b	1.1	9.4	1.1	9.3	AADG05005195	Group14.5			48461	26037	GATGTTGGCATGCACTATAGCA	CCTACCGCCACCGATGTC	he
K1456	b	5.6	10.5	5.3	10.4	AADG05005196	Group14.5			48461	46141	AACGTGTAGAGGCATGGCG	CCGATCGAGTGTCGCACTC
						AADG05005193	Group14.6	UO		213289	202897
K1404	b	0.9	16.1	0.9	15.7	AADG05005179	Group14.6			213289	32227	CCCTGAATTACCTTCGAAAGC	TGTAAATTATGGCTTCAACATTTCC	he
SV313	b	0.0	17	0.0	16.6	BI504568	Group14.7			141473	116041	ATGGGAAGAACGATGAAGCG	ATGAGCATTCGTGAGCAACG	0				0
BI018	b	0.0	17	0.0	16.6	BI503350	Group14.7			141473	112817	AGTCGACGAAATTTCTTGCTTC	CACGAGAGTCGACGAGTAGCC	ho	0	0	0
SV258	b	0.0	17	0.0	16.6	BI505739	Group14.7			141473	109287	TTATCGCGCCTGTCGAAC	ATAATTCCAGCACGACGCC	he
BI165	d	1.6	17	1.6	16.6	BI508938	Group14.7			141473	107364	ATGGTAGTCTATACTAGAAGTTAGGCTCG	GACACGTGTCACCCTTTCACC	he	he	he	he
K1455T	b	0.8	18.6	0.8	18.2	AADG05005176	Group14.7			141473	57199	ATGCGGAAAAATTAGCAAGAAAT	CCAGCAAGAGCGCAATGA
UN281B	b	1.6	19.4	1.6	19	AADG05006401	Group14.8			327924	22387	CCAAAGAGAGGAACGAGTTATCA	TTAACCGGCATGAGCACAA
K1401T	b	2.4	21	2.4	20.6	AADG05006404	Group14.8			327924	183015	AAAGTCAAATGTGCAAGAAAGGAA	TCTTGGTGTAAATGGTCAAACACA
UN282	b	0.0	23.4	0.0	23	AADG05006406	Group14.8			327924	318390	ATCACGGTGGAATATGAGCATG	TTTGTTATGGTCTTGGGAATCG
UN207T	b	0.0	23.4	0.0	23	AADG05005173	Group14.9	UO		129697	36388	CAACGATTATACCGAAAATATCGG	TCGCTTTGAAGCGATCAGG	ho	he		he
UNDW19	b	0.8	23.4	0.8	23	AADG05005173	Group14.9			129697	66379	CGAACGAACCATCGTCGA	GTGCACGCTCACGATACGA
UN220B	d	5.4	24.2	5.1	23.8	AADG05005168	Group14.10			361513	108220	GTGACCAGGGCTTCGAGC	CGACGGGATTACAGGCAAG	0
UN084	b	1.3	29.6	1.3	28.9	AADG05005165	Group14.10			361513	316628	TACCGGTCTCGTGTCGACC	CCTGATCGCAATCTCGGTC	ho
TC003	b	4.0	30.9	3.8	30.2	AF320603	Group14.10			361513	330520	CGATTTTACGGGCATCCTTCG	CATCGTTAGGGACACGTGCAA	raté
UN058	b	4.0	34.9	3.8	34	AADG05005162	Group14.11			279158	22857	TAACTCTCCTCGCCCTTTGG	ACTTGGTCCATCCTATCGAGG	ho
UN059B	b	0.0	38.9	0.0	37.8	AADG05005160	Group14.11			279158	222664	TTCTCGTGAATATTGGAAACGATAA	TCCGAGATCTATTCGAGCTCG	ho
K0181	b	1.3	38.9	1.3	37.8	AADG05000067	Group14.12			190050	10365	TTGCGCTACATCTATTTCATATGTT	CAGAGAATTGTTCAATAAGTTTGGG
C0077	b	0.0	40.2	0.0	39.1	AADG05000066	Group14.12			190050	83156	GGCAGCAGCTCGACGAGT	GTTGCAAGCCTTCGCGAT
A035	d	4.2	40.2	4.0	39.1	AJ509251	Group14.12			190050	109299	GTACACGGTTGCACGGTTG	CTTCGATGGTCGTTGTACCC	ho
K1406	b	8.8	44.4	8.2	43.1	AADG05005156	Group14.13			1200465	36807	CCGACTGTTCCTTTGGCTG	AACGTCTTGCGTTAATGGATCT	ho
K1411	b	6.0	53.2	5.7	51.3	AADG05005150	Group14.13			1200465	431487	TATCAGGCTTGAGCATCGC	CGTTCGTCTAATTGAGGCG	ho
AT122	v	5.3	59.2	5.1	57	AJ509565	Group14.13			1200465	622295	CAAGGGCTAAACAACGGTGC	GTCTCTAAAAGAGACCGAGCGC	18	0	0	2	0
VJ221	d	3.2	64.5	3.1	62.1	AF229977	Group14.13			1200465	702407	GGTGAGAAGAAGAGGCGAGTT	TTACCAAACCCACCATCACA	he
K1415	b	8.5	67.7	7.9	65.2	AADG05005139	Group14.13			1200465	1020494	CAAGGGAGTATGGATGGAACC	CTCCCTTCTCGAGCACTCTTG
K1460	b	3.1	76.2	3.1	73.1	AADG05005138	Group14.13			1200465	1099867	TCCCACCAAGTAGCGTATCCT	ACATCATTGTCCCTCATCCGT
UN204T	d	1.1	79.3	1.1	76.2	AADG05005137	Group14.13			1200465	1176393	TCGGTAACGAGTCATTTCCG	CTGCTCTCCTGGAGAAAGCA
UNEV2	b	0.5	80.4	0.5	77.3	AADG05006416	Group14.14	UO		69831	29456	AAGCGTCTGTAGGAAACACTGG	ACGGCAACTTGAGGTAAAGCT
BI222	d	2.2	80.9	2.1	77.8	BI511367	Group14.15			129506	64432	CGTAAGTCGTACGTAACTGCCTG	CATTGATTAATTTTCTCCGATTCG
SV227	v	0.0	83.1	0.0	79.9	BI506565	Group14.15			129506	116488	TTGCTCATTGACCAGTCGAGA	TCACGCTCGATCCACTCG
K1453	d	1.6	83.1	1.6	79.9	AADG05005123	Group14.16			145525	831	CATCAATGTAAACCGCAATGC	CAAACGATCGTCTTATTCCAGC
BI116	d	1.6	84.7	1.6	81.5	BI507367	Group14.16			145525	142252	GTACGAGATTTACCCGCGTAC	ATCTATGTATCATTAATTGTGTCAACG
SV217	d	5.7	86.3	5.4	83.1	BI508363	Group14.17			844415	15851	TACGCTTCGAACTATTGCGTG	AATAAATTATCGTAGGTAGGTAAGCGTT
AT131	d	4.7	92	4.5	88.5	AJ509574	Group14.17			844415	147348	CCGTATGATTTAGGCACTCCA	CTCATCCCCCTTTCATTGGT	ho
K1418B	b	1.5	96.7	1.5	93	AADG05005113	Group14.17			844415	373752	TTCGACAACGAGCAATGTCC	CAAGCGATTGGTTTCACGG		he		he
UN035	v	3.5	98.2	3.4	94.5	AADG05005106	Group14.17			844415	521832	TCGTCGAACGTGGTTTCG	AGGCGAGGCGATACATCG		he
UN034	b	5.1	101.7	4.9	97.9	AADG05005097	Group14.17			844415	805619	GAACAACGATACACGATCTCGC	CGGAATCACGCAGTGACG				he	he
K1452	b	0.0	106.8	0.0	102.8	AADG05005096	Group14.18	UO	NO	75584	61971	TACCTACTAGTACCATCTGTAGGCGTT	GCATTTTATATCGTGGAGAAGGG
AC302	b	0.0	106.8	0.0	102.8	AJ509718	Group14.18			75584	20392	TGATTGCGCAATAAATTGG	GATTAGAAATCGACGAATTATATTAAAC	ho
UN271	b	0.0	106.8	0.0	102.8	AADG05006275	Group14.19	UO		100450	11087	CCGGATAATCGGGATAACGA	CCTTTCATCCTATGCGCGAT
UN352T	b	0.0	106.8	0.0	102.8	AADG05006123	Group14.20	UO		115121	8129	ATCATTTATGAAGCGAATCAACAAT	GATACGATATTTGCTTATAGAAGATGATG
SV099	d	2.8	106.8	2.7	102.8	BI516306	Group14.21			1142434	14813	TACAATTGTGATACATCGAGAGCC	GGAACGCAATATTCGAGAAGC
BI103	d	2.4	109.6	2.4	105.5	BI506985	Group14.21			1142434	89094	CACGGCCTCGTGACGTACAG	CCGCTTAACTTGTATCCTAGGCG
K1420B	b	3.3	112	3.2	107.9	AADG05005080	Group14.21			1142434	274852	CCTGGATAGAAGTTGGTTCCG	GAGCGTAATGCACGACCG		he	he		he
BI276	b	0.8	115.3	0.8	111.1	BI513597	Group14.21			1142434	412915	GACAACCATGATGGGTTCGTAC	TCGACTCGATTCGAGGTTAGG
BI153	b	0.8	116.1	0.8	111.9	BI508574	Group14.21			1142434	444052	AGGAACACTCGTCGCGAG	GTAAATTCATCTACCGCGGATAG
K1422	d	2.1	116.9	2.1	112.7	AADG05005073	Group14.21			1142434	529433	CTCGAGATTCCGAGTCGTGA	GAACAGCTCGAGATAATGAGCC		he	he		he
AT198	d	5.2	119	4.9	114.8	AJ509626	Group14.21			1142434	631985	GATTCAATAAAGCGTCCACG	GAAATTACAGGCTTGGAGGG	he
K1424	d	6.9	124.2	6.5	119.7	AADG05005062	Group14.21			1142434	853938	AGGTTGCGGTGGTCTAACTG	GCGACCAAGGCAAGTTTATC
K1451	d	1.1	131.1	1.1	126.2	AADG05005057	Group14.21			1142434	1040098	TTATCATCGCCACAGCTGC	CCACTTCCACGAGAAACTACGTA
SV188	v	5.8	132.2	5.5	127.3	BI509737	Group14.21			1142434	1112063	AATTGAACAGAGACAACCCTTGC	GATCCGATCGTTCGACCG
UN265	b	0.0	138	0.0	132.8	AADG05005867	Group14.22	UO		134663	128442	TGATTCGTGATTGTGGTTAACG	AATGTGAGGGCATATTTTCCCT
SV349	b	2.2	138	2.2	132.8	BI510201	Group14.23			991258	60965	CGAAGGCAGAGTATCGTAGGG	GTACGCTCTTCCTCGAAACTTCT
HYAL	d	0.2	140.2	0.2	135	L10710	Group14.23			991258	185479	CCTCGAGGCAACTTTACG	CACGTATCGCGAGTATGG	ho
SV054	b	0.2	140.4	0.2	135.2	BI511655	Group14.23			991258	195230	AAGGCCCTGGTTCGACAC	AGCAGGGAACAGCGAACG
SV094	d	0.0	140.6	0.0	135.4	BI505313	Group14.23			991258	200204	TCTACCGTGGGTATCGGTGTC	GAGCAAATCATAGATCTGTTTGCC
K1427	b	5.6	140.6	5.2	135.4	AADG05005047	Group14.23			991258	216155	ACAAGTCCGATTTATACCTCGC	GCGGTCATTGATCTAACCGA			he		he
6547	b	0.0	146.2	0.0	140.6	BH816547	Group14.23			991258	350803	CCAACTCGCGAGACAGGG	CTAGAGGCGGATAATTCCAACG
5117	b	1.8	146.2	1.7	140.6	BH815117	Group14.23			991258	354678	TCGCCGATACGTTAAGCGG	CACGTGTCGAGAAAATCACCG
SV089	v	0.0	148	0.0	142.3	BI512467	Group14.23			991258	397483	GTGAGATCAACCTCGATGGATC	AGGCAACCTCAGTTCATCGTC
AP165	d	4.9	148	4.7	142.3	AJ509415	Group14.23			991258	435341	GACCACGTTTCTTTCCTTCG	CTCTTGAAACCAGCTCGCTT	he	1	1
AT192	d	7.4	152.9	6.9	147	AJ509623	Group14.23			991258	596627	GCCTGCTTCTCCTCACTTTC	AGATTTTGAAAGAGGGTCGC
5285	b	1.0	160.3	1.0	153.9	BH815285	Group14.23			991258	708769	GGAGACTCTCGAAAGGAGTGCATG	AATCCTCGCGGCTGGTATCAC
AP252	d	1.1	161.3	1.1	154.9	AJ509472	Group14.23			991258	750165	GGATGAAAAATGCAACGC	TTGCGAGATGACAGGTTGT	7	2	2
SV131	b	0.0	162.4	0.0	156	BI506633	Group14.23			991258	765264	GAGGATATTACCGCGTGAGAATC	ACTTCGTAACGCGTGGGG
SV008	b	1.1	162.4	1.1	156	BI507768	Group14.23			991258	783858	CGTGTCGCGAGTACACGG	CGTATCGTAACGTGTCACTTTCC
K1428	b	0.0	163.5	0.0	157.1	AADG05005034	Group14.23			991258	893717	TTGCCCATTTACGAATAGTGC	CAAACTACAAATATGCATTGTGATCT
BI107	b	0.0	163.5	0.0	157.1	BI507058	Group14.23			991258	966932	GATGCACAACATCATAGAGAGCC	GATCTCGCAAAGTATCAAACGAG
BI240	b	1.1	163.5	1.1	157.1	BI512109	Group14.23			991258	972003	TACGTAAGGGGCACGATGAC	TATAGGTAATTCTGTAAACCCGCG
AP003	d	0.0	164.6	0.0	158.2	AADG05005030	Group14.23			991258	989265	CGTGTGGCGTGAACTC	GGTATGCACGACTCGC	he	2	2
						AADG05005028	Group14.24			1452228	5890	CGTGTGGCGTGAACTC	GGTATGCACGACTCGC
BI028	b	1.1	164.6	1.1	158.2	BI503816	Group14.24			1452228	85206	CGAATCGACCAAAGCGTTG	CGAGTAAGGATCCATGGCTGG
ED1	d	0.0	165.7	0.0	159.3	U73922	Group14.24			1452228	114052	CAACAGCCGTGAACGCTATC	TCATCGTGTACCAATAACG
AP178	b	1.4	165.7	1.4	159.3	AJ509424	Group14.24			1452228	189504	CACGCGATTGATAAGGAGTC	GGCAGCCAGACCTTTCTC	5
SV033	b	1.4	167.1	1.4	160.7	BI516292	Group14.24			1452228	200953	CAAACGCACGATATTGACACG	AAGGGTGATTGATGTTGCTCG
SV120	b	0.0	168.5	0.0	162.1	BI512675	Group14.24			1452228	241756	AACAGTTATCTCGCTCGCCG	TTCCCCTTTCATCAGTTATCGC
SV312	b	1.4	168.5	1.4	162.1	BI504287	Group14.24			1452228	244111	CCGAGTACTCTTCGAACTCGAA	GCGGTTAATCGATCGAGGA
AP135	d	0.0	169.9	0.0	163.5	AJ509396	Group14.24			1452228	253905	TACAATCATCGCAATGCTG	TCGACACTGATACACACATCC	8
BI292	d	1.6	169.9	1.6	163.5	BI514340	Group14.24			1452228	256678	GAGACGCGTAAGAGAATCTGAGAG	CCCGTCACGTACGCGAC
AC223	d	1.5	171.5	1.5	165.1	AJ509715	Group14.24			1452228	273881	GGATTGGGCTAGATAGGTCGG	GTAATTAAAAGCCGCCAGCG	5
6337	b	0.0	173	0.0	166.6	BH816337	Group14.24			1452228	283577	TCGCTCCATTCGACTCGATTC	CATGGCCACCATGGCAAC
AP013	d	4.7	173	4.5	166.6	AJ509304	Group14.24			1452228	292635	CGCGGGTAACGAGAAC	GTCAATCGGAAGGTATTAGC	ho
A061	d	3.4	177.7	3.3	171.1	AJ509266	Group14.24			1452228	334589	TGAGGCGGGTACGAAGG	CCGGTTCGTTCGTCGTATA	5
AT170	b	1.7	181.1	1.7	174.4	AJ509606	Group14.24			1452228	402560	GCAACAAATTACAAGTCTCCC	CTTAGTTAGGGCTTGCGTTC	ho
AT107	b	0.0	182.8	0.0	176.1	AJ509555	Group14.24			1452228	437823	CGTTACTCACTAGTCGCG	ACGTGTGTATACGTGCAAG	he
SV079	b	0.0	182.8	0.0	176.1	BI513958	Group14.24			1452228	470128	ACCTACGCGTGCGAACGAG	TTCTTCACGCGCACGCAC
A028	d	3.5	182.8	3.4	176.1	AJ509244	Group14.24			1452228	479824	GAAGAGCGTTGGTTGCAGG	GCCGTTCATGGTTACCACG	ho			5
A004	d	3.8	186.3	3.6	179.5	AJ509235	Group14.24			1452228	561899	TCGTATCCTTGGTTGAGATTG	CCCACGTAACAACTTATCGC	11	2	2
SV184	v	3.8	190.1	3.6	183.1	BI504286	Group14.24			1452228	640015	ACTGCAAGAACGTGCCGTT	CGGTCACAAGTGGCCTATAAATC
SV154	d	4.5	193.9	4.4	186.7	BI502881	Group14.24			1452228	841057	TTCACTCTAATCGGACAGGTATCTAT	ATGATTGCGCGGAGAATG
K1431	b	1.3	198.4	1.3	191.1	AADG05005006	Group14.24			1452228	1090609	AACTGGAACAGGAATACACGAGA	CACCGCTGCTTGAACGAT	he
BI284	d	3.9	199.7	3.7	192.4	BI514224	Group14.24			1452228	1151956	GCAAAGCGTATAAGACGAACCG	AAGATGGTATGCGCGTTGAATAC	ho
K1459	b	2.9	203.6	2.8	196.1	AADG05005003	Group14.24			1452228	1209694	CCTCCACCGATCTCGCAT	CCGGATTCATCGACCGAT
K1458	b	0.0	206.5	0.0	198.9	AADG05005003	Group14.24			1452228	1231084	ACCTCGATCCGTTCACACC	AGCTACGGGTGCTTTGTTCTC
BI166	b	0.0	206.5	0.0	198.9	BI509002	Group14.24			1452228	1260875	AACGCGCCAAATCAATGC	ATTATCGAACAGCGACAGAACG	he
BI258	d	1.6	206.5	1.6	198.9	BI512900	Group14.24			1452228	1284137	ACGATACTATCGCTTACCAACGC	TCGATTTATTTTCGACGTTACACC		he	he	he	he
BI070	b	0.0	208.1	0.0	200.5	BI505534	Group14.24			1452228	1365978	AAGTAGCAGATGATGATGTGCCAGAA	CTCGATACAATAGGTCCTTCCATATG	he	he	he		he
SV214	b	0.0	208.1	0.0	200.5	BI506954	Group14.24			1452228	1390598	AACAAGTCCAATCGAATAAAGGC	TTACGCAGACTATGCACGCA	15
BI148	d	0.0	208.1	0.0	200.5	BI508326	Group14.25	UO		78339	62998	CTCGATATTCGTGTATTGTTTACACG	CATGTAACGATCAATGTGCATTG	he	he	he		he
K1462	b	----	208.1	----	200.5	AADG05004989	Group14.25			78339	67071	GGAATTTCACCGATATTCCGTT	AGCGGAACCTATAAATCCGATATT
LINKAGE GROUP XV: 112 markers, length Haldane 194.3, Kosambi 184.0
UN121	b	0.0	0	0	0	AADG05005492	Group15.1	UO	UO	30851	9524	GACGTAAGCGTATATACCTGGCA	CATGCGCTTAAGTACATGCATAC	0
UNDW01	b	0.0	0	0	0	AADG05005937	Group15.2	UO		73443	7882	GCTAATAACTTTTAACAATGTTATCGCT	CTTTATATTCTCATTTCGATCAAGATTAA
SV156	d	3.5	0	3.4	0	BI503543	Group15.3	UO		19200	9352	AGAGCGCGGTTCTATCGC	GATTATCCGACGACCCGTGT
UNDW09B	b	2.6	3.5	2.5	3.4	AADG05007939	Group15.4	UO		24781	10945	AGCGAATTTATCGTTATTGCATG	TGCCCGATGTGTTATTCCAT
K1529	b	1.7	6.1	1.7	5.9	AADG05005491	Group15.5			73867	1333	TGCTATGTCAATTTCCTTCTATAATGA	TGCCTATTCGTATTATGATATCATTTG
K1528	b	4.4	7.8	4.2	7.6	AADG05005491	Group15.5			73867	69614	TGTATCGTGGATATGTACACGTGTC	ATCGTTGAAATCGAAGGAAGTAATC				1
UN346B	b	0.0	12.2	0	11.8	AADG05006260	Group15.6	UO	UO	87396	69834	AACGGAAAGGCGATGTATCG	TCATGCTCCTTTCCATTGACC
BI342	d	0.0	12.2	0	11.8	BI515992	Group15.7	UO		63736	30548	TGACGCGAGCCGATATCG	CAGCCTCCACAGTCGTCGC					0
UNDW03	b	0.0	12.2	0	11.8	AADG05007321	Group15.8	UO		60709	26011	CTGAGAAATTTCAAACTTTCAATTTGT	CGCTTTCCTTTAAAACGTATATTCAC
SV210	b	6.2	12.2	5.8	11.8	BI509280	Group15.9	UO		84078	20484	CAATTGATTATATAATAATGTTACAACGAA	CCTACGCATTCTCGACCAA	0
UN361B	b	1.0	18.4	1	17.6	AADG05006110	Group15.10	UO		99377	48260	TATGTAGGCACATGTAGACGCG	TCCGTCACGGTTCGACAA
UNMA01T	b	0.0	19.4	0	18.6	AADG05008794	Group15.11	UO	UO	11940	7268	ATTGAAACAGAAAATTGCTCATTAAT	GTCAATAGGTAGGTGCTTAAAATGAA
UN367T	b	0.0	19.4	0	18.6	AADG05007330	Group15.12	UO		80449	19888	GGCTACCTTTAGGTGCTCGAG	AAAATATGTAAGCGTGACAGAAGACTT
UN289	b	1.0	19.4	1	18.6	AADG05006588	Group15.13	UO		104372	48453	ATTGCACGATCATTCATAAATTGTAA	TTCGGGTTTAGATTTGTAGCAGTCTA
K1554T	b	0.0	20.4	0	19.6	AADG05005475	Group15.14	UO		125721	31928	AAAGGCAATTGATAATAACATATTAAACA	TTGATTTTATTTGAAAATAAATAATGCAA
UN173	b	1.0	20.4	1	19.6	AADG05005478	Group15.14			125721	90519	GTTGAAACATAGTTGCACGTCG	TTGATTAGATCTGAAAATGCAATAATATC		0	0
UN406	b	0.0	21.4	0	20.6	AADG05009193	Group15.15	UO	UO	79627	1927	CGACCCACTTGCGATCCT	TCCAAGTAATTTCTCGCTATCCAC
UN314	b	0.0	21.4	0	20.6	AADG05006641	Group15.16	UO		161389	5294	TCATCAATAAAAATGGGCGATAT	CCTCTTTTGAATTGCCCTCA
UN260	b	2.0	21.4	1.9	20.6	AADG05006067	Group15.17	UO		172356	5391	AAGTGTTTCCATCTGTGGATATAATTT	GATGAAGCTGCAGCAGCG
UN357T	b	1.3	23.4	1.3	22.5	AADG05006944	Group15.18	UO		78300	73098	TTCCTATCATTGATCGGTGTTAACT	TGGATCACTATGGTATCTGAGTCAA
SV115	d	2.8	24.7	2.7	23.8	BI508638	Group15.19	UO		257932	189718	TATGCTGGTGCTATGGGC	TAAAGGGATATACTATAATGTGAACTATAC	13
K1527	b	1.0	27.5	1	26.5	AADG05005466	Group15.20			444155	13053	TACTTCACGCACGGCACG	TCCTCCTTTCTCCAAGATTGAAAG	he		he		he
K1525	b	0.0	28.5	0	27.5	AADG05005464	Group15.20			444155	28183	GTCGAGCCGTCGTCGTAGA	CGATCGTGTTTCCAATCGG	he		he		he
AC211	d	0.0	28.5	0	27.5	AJ509709	Group15.20			444155	89715	TCGTCCAATCTATTTCGTTCAAG	CGCGTGTGCGTTACGAAC	13
AC209	b	4.5	28.5	4.4	27.5	AJ509708	Group15.20			444155	96343	GATCATCAATCATTCCTCCACAC	GACGTTGCTCGAGGAATCG	13
K1526	b	0.0	33	0	31.9	AADG05005453	Group15.20			444155	254704	ACGAACCATCATCGATGGG	ATCGTTATCGTTTCGTTGGATC
UN168	b	3.4	33	3.3	31.9	AADG05005452	Group15.20			444155	271565	CGATTCGCGCCATTATCC	ATTCCATCGATCGTTCCTCC
K1524	b	2.2	36.4	2.2	35.2	AADG05005442	Group15.21			240958	69784	ATCCGGCAACCGATAACG	GGCGCGTCTGTTCCAGAT
SV097	d	0.0	38.6	0	37.4	BI511159	Group15.21			240958	158374	GCAACAATAGAGATTGAAGAAATTGATC	GCCGCATTCACAATGAACG
UN011	b	0.0	38.6	0	37.4	AADG05007796	Group15.22	UO		157772	132074	GATGACGATTCGAATGGCTG	CAAATTCAGATCGGTTGCG
UN096	b	1.2	38.6	1.2	37.4	AADG05007797	Group15.22			157772	150719	CGAAGGGTTATGGCGTTATG	CTCCTCGAGCGCGCTATA
K1555	b	2.5	39.8	2.5	38.6	AADG05005420	Group15.23			375893	8263	CACTTAGCCGAAGTTTCGAACA	GAGGAATGTTTAATGACGCGG
K1556	b	8.0	42.3	7.5	41.1	AADG05005427	Group15.23			375893	176232	CTCAGTTATCCGCGAGACAAGA	GCCTCGATGGATCGATGACT
UN009	b	1.2	50.3	1.2	48.6	AADG05005436	Group15.23			375893	337767	GTTGATTACGGATTTCGCGA	TACACCGCTCACAGATCGGTA
K1523B	b	0.0	51.5	0	49.8	AADG05005419	Group15.24			475816	36312	TCTTTAATCCAAATCCATCTTCGAT	CCTCCATCGTGATCTCCTCG
K1536	b	0.0	54.2	0	49.8	AADG05005414	Group15.24			475816	107614	ACATCGAGTCTAATCCTCGGC	ATACGAGCACCACGTTCCAC
K1522B	b	1.8	54.2	1.8	49.8	AADG05005412	Group15.24			475816	185490	CTAGCGCGGCCATCATCT	AGGGATGATGATGCTGGCTC
K1535	b	3.7	56	3.5	51.6	AADG05005412	Group15.24			475816	226769	CGATGGATGAGAAATGAACGA	GACAACTCAGCCCGATTCG
6788	d	2.9	59.7	2.8	55.1	BH816788	Group15.24			475816	325476	AAGAGGAAACTCCTTCATCCG	GTCGCCATCGACGGAGTC
6435	b	6.9	62.6	6.5	57.9	BH816435	Group15.24			475816	422350	CGCACACCCATGAACCAAC	TGTTTGCCGATTCCTGCG
K1533B	b	0.9	69.5	0.9	64.4	AADG05005407	Group15.25			401477	110456	AAAGGCAATAAAGAATCCATCCA	TCGTTCAATTACCTGGCGC			he	he
K1519	d	3.7	70.4	3.5	65.3	AADG05005406	Group15.25			401477	185101	AATTAAGGAGTGAGCGGCATG	TAGGTCCCATCGTCAATGTTATC				he	he
K1518	b	3.7	74.1	3.6	68.8	AADG05005404	Group15.25			401477	290836	ACACACCTACCTTTAAGTACACGATG	TGCCCATCGCCTCTAAATATC			he
BI208	d	3.6	77.8	3.5	72.4	BI510692	Group15.26			134354	28616	GGCAGAGAATGTCTCGAGTATAAG	GCACCGTGTCCAGAGCAC
K1517	b	0.0	81.4	0	75.9	AADG05005401	Group15.26			134354	109163	GAGTGCGAGTTTCGGTAAACAC	ACGCTCGCGACGTTGTAG				he
K1516	b	4.9	81.4	4.7	75.9	AADG05005400	Group15.27			361741	4634	AATCGAGTGACTGTTGCGTGAC	CCGATTTGTCGATTCGACG
5937	v	0.0	86.3	0	80.6	BH815937	Group15.27			361741	124352	AAGACAGAGAGTCGTGGTCGTC	TTGCTGCTTCCTCAGTGTCAT		0	0	1	0
BI179	d	0.0	86.3	0	80.6	BI509591	Group15.27			361741	132606	GGATTCTCGGTGATCGTGC	AGCATTCTCGGTGCGCTC				he
SV341	b	1.6	86.3	1.6	80.6	BI508207	Group15.27			361741	133035	AGTGTTATCGAGCCGTGGC	AGTCGATTTGATGAGTCGCG
AT144	d	1.8	87.9	1.7	82.2	AJ509586	Group15.27			361741	170396	GTTAACTCGACTGGTGTGCATC	GCACGATAAATTAAACGAGCTT	he			1
K1515	b	5.6	89.7	5.3	83.9	AADG05005386	Group15.28			240600	97380	CTGACGAGTCGCCATTGC	AACACGCGTGTGTCGTCC
K1514	b	0.0	95.3	0	89.2	AADG05005383	Group15.28			240600	195826	AATGATCACCATTGAAGAATTATGC	ATTCTTATATCGGTCGTCATATCAGTC
UN057	d	2.9	95.3	2.8	89.2	AADG05005380	Group15.29			1353351	22794	ATCTACAATTGTTCGATAATTTCCAT	TTGACATTTGCCTTAGAGGCTA
K1552	b	7.0	98.2	6.5	92	AADG05005378	Group15.29			1353351	162725	TGTCAATGACGAGGCCGA	TCAAGCCGCGTTCCTATCTC
A057	d	0.0	105.2	0	98.5	AJ509263	Group15.29			1353351	355700	CGGTCGGTTGCACGAGG	GACCAAACTTTTCCATCCGC
UN055	b	3.0	105.2	2.9	98.5	AADG05005372	Group15.29			1353351	358747	ACTGCGGAATTGCTCCGT	AAGCGAACCTTCTCGGATAAC
SV236	b	1.5	108.2	1.4	101.4	BI503984	Group15.29			1353351	478640	GCGACGATATCATTCCTTGCA	TCGTCATTCTATCGATCACGGTC
AP104	d	0.0	109.7	0	102.8	AJ509376	Group15.29			1353351	505001	CACCCTGCACCACGTTCATG	CGCAAGCCTACGGGAACAGA
AP278	d	0.0	109.7	0	102.8	AJ509489	Group15.29			1353351	505105	GAGCGTTTCACGAACATCG	GTGCGTGAACGTGGTGC	13
AC141	b	0.0	109.7	0	102.8	AJ509683	Group15.29			1353351	507064	GTGGCAAATTGAACGTATCC	GTTCCACAGGGTCCAATTAAG	14
6999	b	1.0	109.7	1	102.8	BH816999	Group15.29			1353351	544380	GAGCGGATGGGAATACTATCG	GAAGCTGCGGAATACGTTGA
AP261	b	5.2	110.7	5	103.8	AJ509475	Group15.29			1353351	547083	GCGAAACTATGGGAATGGC	TTCGACGACGAGCTTACACC	ho
K1513	d	0.0	115.9	0	108.8	AADG05005369	Group15.29			1353351	683918	CACAATTCGCGATCACGC	TTGCTGCGAGTTAAGCGAAG		he	he	he	he
SV169	v	0.0	115.9	0	108.8	BI506545	Group15.29			1353351	762200	CTCGTATCGCGCACGTATTG	CATCACGCACACGTCAGACC
AP068	d	4.7	115.9	4.5	108.8	AJ509351	Group15.29			1353351	766097	TGTCTGCCCTCCTCTCTGTT	CACATCGAGCGAGAAGGC	ho
K1512	b	0.9	120.6	0.9	113.3	AADG05005363	Group15.29			1353351	863344	GGAAACGGATGTCGAGCAC	TGAACAGTGACGGGTGACG		he		he	he
C6817	b	0.0	121.5	0	114.2	AADG05005359	Group15.29			1353351	917962	TCCAGATGAGCACCTTCTAAGG	GAAGGATTTGATTGCTCGTTTC
K1009	b	0.0	121.5	0	114.2	AADG05005359	Group15.29			1353351	929867	TCCGCCATGAATTCTTCTTG	ACTCTCGACTACTTTCGGGACC
SV189	d	4.6	121.5	4.4	114.2	BI509781	Group15.29			1353351	935469	CCCGTTAACGTCGAAACGA	AACGCGATGGAGAGGCAC
AT150	v	2.7	126.1	2.7	118.6	AJ509591	Group15.29			1353351	1036973	CGATGATGTTTTCTTCCTACCGC	GCCGTAATTCAGCTTTGCCG	he	1	0	1	0
SV022	d	0.0	128.8	0	121.3	BI513738	Group15.29			1353351	1153846	AAGTCAGAAAGGCAATACGCAG	ACAAAGAGCCACGACTCAAATG
SV039	b	0.0	128.8	0	121.3	BI515863	Group15.29			1353351	1161230	TTCCGCGGAAGATCTTCG	AAGAGACGCGCGAACGTC
SV215	d	0.0	128.8	0	121.3	BI508209	Group15.29			1353351	1166025	GAATCCGAACTTACGGTGGC	CACCGGCAGTTCAGCGTAC
MBLK	b	1.4	128.8	1.4	121.3	AB047034	Group15.29			1353351	1177818	AACGCGGCCATGGTGCAG	GAGTTCGACGTTCCGGCC
SV328	b	3.0	130.2	2.9	122.7	BI503398	Group15.29			1353351	1223008	GGTGACAGTTGCCCGTCC	CGTCTTTGACACGTGAAGCC
SV162	d	1.6	133.2	1.6	125.6	BI517268	Group15.29			1353351	1230611	ACGTTTCTGTTGCTCGGTGC	TTGACATTTTCCTCGGCGAA
AP272	v	0.2	134.8	0.2	127.2	AJ509484	Group15.29			1353351	1260545	TCGAGCCACCGATACGGC	CCACACGCGTAGACACAGCC	20
AT132	b	1.5	135	1.5	127.4	AJ509575	Group15.29			1353351	1290602	CGTGAGCGTGGAGAAAGAAG	CCTAACTCTCCGTCCTAACTCG	he
AC047	d	1.1	136.5	1.1	128.9	AJ509645	Group15.29			1353351	1301146	GGTAGAGTTGGAGCCACGAG	GGCTTCTACGCTGCTTCATC	he			1
AC051	d	2.2	137.6	2.1	130	AJ509646	Group15.29			1353351	1314819	CATCGGGACGAAACCTCG	AGGAACGGTTGATTGTGCG	ho
K1508	d	0.0	139.8	0.0	132.1	AADG05005340	Group15.30	UO		152864	83380	GTCGAAAGATACTCGGATGTCG	TTCGAGTAGAAGCACAATTATTCG
AP257	v	5.1	139.8	4.8	132.1	AJ509474	Group15.30			152864	97392	TGTAAGTTTGCGAGACGTTGA	GAATGCCGGCACGTAATC	ho
AP092	d	0.0	144.9	0	136.9	AJ509364	Group15.31	UO	NO	52851	46963	CTGTTATTGCTCCCATCGC	ACCTGAGGTCATACGCGAC	22		0	2
DOP1	b	0.0	144.9	0	136.9	Y13429	Group15.32	UO		36334	26891	CGGTTAATTACGGTCGGTAACTC	CACTAGTAGAAAACTGGCGACAGG
BI124	d	0.5	144.9	0.5	136.9	BI507608	Group15.33			164719	63129	ATCGATTGAAGATGCGTGG	ATCTTATTGCTGTTTGATCATATCG
K1506	d	1.6	145.4	1.6	137.4	AADG05005331	Group15.33			164719	107087	ATGCGCGCTCCTAACCAC	ATCCGGAATACGAAAGAGCG
SV218	b	0.0	147	0	139	BI508428	Group15.33			164719	148628	GTAGCCTGAAAGCTATAAGCAATAGAG	TTTCATCGTCACCAACCTCG
K1531	b	0.0	147	0	139	AADG05005315	Group15.34			632254	79999	TCGATCGATGTCATGTTCGAT	CGAACCCTCTCCATTCGG		1	0	3
A095	b	0.0	147	0	139	AJ509284	Group15.34			632254	155913	ACCTACACGGCCCTTCGG	AGCAACCCGGTAAGCGTG
K1507	b	0.0	147	0	139	AADG05005310	Group15.34			632254	206243	GAACAATCGCGAGTTGCG	GATCTCGAACGGGAGCATTC
AT118	d	1.1	147	1.1	139	AJ509561	Group15.34			632254	240582	CAACAGCAAGCGGTATTAGAC	GATCGCTCGAATATAAACGC
UN017	b	5.6	148.1	5.3	140.1	AADG05005305	Group15.34			632254	357405	GCATCGAACGTAATTTCACGT	AAGCGCGGTGTAACTACGAG
UN097B	b	0.0	153.7	0	145.4	AADG05005301	Group15.34			632254	445948	AGGTTCGACCAACCAGGCT	GTTCACCTCGTGACCCGTG				he
UN098	d	2.3	153.7	2.3	145.4	AADG05005296	Group15.34			632254	537389	CGCATTTGCATCGCGACT	CGATCAATTTCGAATTCAATGC
UN018	d	4.5	156	4.3	147.7	AADG05005290	Group15.34			632254	602984	TGGAACGGAATGTTAGCTCG	ACGGTATACACGGCCGTCTA
UN118	d	5.2	160.5	4.9	152	AADG05005282	Group15.35			828131	104105	CTGGGAATCGTAATCTACAGCC	CCGTAGCTCATTAACCGCG				he
K1551	b	7.1	165.7	6.7	156.9	AADG05005274	Group15.35			828131	204033	CTTTCGAAGTTGCGAAAGGG	GCGGCTGATTTATCGGCT
K1504	b	1.6	172.8	1.6	163.6	AADG05005262	Group15.35			828131	325815	CGAGGCAGAGTCGTGGATAC	CGCCACTCTGACCCACAA
K1503	d	7.7	174.4	7.2	165.2	AADG05005252	Group15.35			828131	426596	TCGTCGAATAATCCACCACC	ATATCCGGATGATCCGCG
SV058	d	1.1	182.1	1.1	172.4	BI515279	Group15.35			828131	631762	TGATTGGGAGAATAGACACGC	CATCAATGATGGCCGTGTTG		he	he	he
6425	b	0.0	183.2	0	173.5	BH816425	Group15.35			828131	667523	GCCGCTGAATTTGCATTCC	CTTTCATGAATTTCATTCGCCG
AP113	d	8.1	183.2	7.5	173.5	AJ509383	Group15.35			828131	672765	CGATTTTCACGCGTCTAGAG	TGAAATTCGTACATGACCGC	he
K1502	b	1.5	191.3	1.5	181	AADG05005231	Group15.35			828131	785647	TTTACCGACGACTCCGGC	CAAGAGGTGGCCCGTCAT
K1501	b	1.5	192.8	1.5	182.5	AADG05005227	Group15.36			205387	7095	GATTTCAGGAGAATGATGGTGC	GTTGCGTATAAATAGTACGTATAAACACAC
AP262	b	0.0	194.3	0	184	AJ509476	Group15.36			205387	151850	CTGTTCACGCGTCCAAAG	CGATTTGCGCGAGCTAT
AP087	d	0.0	194.3	0	184	AJ509360	Un.219	UO	UO	13126	2242	GATCAATTAATTAAAATGAAATATTTA	GTACGTATACACAAAAATGTGTATG	20
UNROB2	b	0.0	194.3	0	184	AADG05006597	Group15.37	UO		42135	6964	TCCTATATAATTCCTAAATCGGTATTTGT	TAAATTATACGTATGCTATTTCGCTCTC
UNROB8	b	0.0	194.3	0	184	AADG05009292	Group15.38	UO		12071	5426	GGAAATTCAATACATTCTTTGCACT	AAATCGTATCAATGGCTAAATGTGT
UNROB5	b	0.0	194.3	0	184	AADG05009714	Group15.39	UO		12558	10680	TTGTGCTGATTAAATCATGTTAGGTAT	TTTCGATTACGAAGCTCAGCTT
UNROB6	b	0.0	194.3	0	184	AADG05008028	Group15.40	UO		25121	15399	ATGGAAAGGAACTCAACGGAA	CGAATGCCAATTGCAACC
UNROB3	v	0.0	194.3	0	184	AADG05007482	Group15.41	UO		45653	34133	CGAAAAGGCATATCAGCTACCT	CTGAAATGTATATCGTATGCATTTAATTT
UNROB4	b	----	194.3		184	AADG05009295	Group15.42	UO		23968	9652	ACATGTAATGCACTACGTTTAGGATATTA	TGCGTGCATGCATGTACG
LINKAGE GROUP XVI: 83 markers, length Haldane 143.7, Kosambi 138.0
UNDW02	d	0.0	0	0.0	0	AADG05007043	Group16.1	UO		71118	16600	AATCAATCTTCTGAGGATATCCCA	TTATTTGTGATCACACCCTTTACAA
K1601	d	1.6	0	1.6	0	AADG05005717	Group16.2			125347	21381	TCGATCCATCGGTCGTCC	GTGCACCCACGTTACGGTAC
AP217	b	0.0	1.6	0.0	1.6	AJ509448	Group16.2			125347	36021	ATCCTATGTGCTCTACAAGTAAACC	GAGCGAAGCTTTCTTGTGC			0	0
[truncated: 82 more rows]
